# Supplementary material for: Going Beyond the Millennium Ecosystem Assessment: An Index System of Human Well-Being
Source: PLoS One. 2013 May 22;8(5):e64582. doi: 10.1371/journal.pone.0064582 (PMC3661712; doi:10.1371/journal.pone.0064582)
Supplement: Data and Instrument File S1 — Dataset and instrument used in this study. (ZIP) [file pone.0064582.s001.zip]

Archive with 1 entries (1 files):
- Yang_HWBI_SI.xls
