# Supplementary material for: Going Beyond the Millennium Ecosystem Assessment: An Index System of Human Well-Being
Source: PLoS One. 2013 May 22;8(5):e64582. doi: 10.1371/journal.pone.0064582 (PMC3661712; doi:10.1371/journal.pone.0064582)
Supplement: Data and Instrument File S1 — Dataset and instrument used in this study. (ZIP) [file pone.0064582.s001.zip › Yang_HWBI_SI.xls]

## Sheet: Instrument
Category layer	Indicator layer	QID	Indicator layer: questionnaire	Indicator layer: options
Basic goods and services for life	Availability of necessities for daily life	Q1.1	To what extent it is available to purchase necessities for daily life	1. Very inconvenient；2. Inconvenient；3. Unsure；4. Convenient；5. Very convenient
	Affordability to necessary food	Q1.2	Your household can afford enough food with nutrition to keep alive and healthy	1. Strongly disagree；2. Mildly disagree；3. Unsure；4. Mildly agree；5. Strongly agree
	Affordability to basic facilities and services	Q1.3	Your household can afford to access basic facilities (e.g., television, washer) and services (e.g., transportation)	1. Strongly disagree；2. Mildly disagree；3. Unsure；4. Mildly agree；5. Strongly agree
	Satisfaction with housing condition	Q1.4	You are satisfied with your housing condition (including size and quality)	1. Strongly disagree；2. Mildly disagree；3. Unsure；4. Mildly agree；5. Strongly agree
	Overall satisfication with access to basic goods and services	Q1.5	Overall, you are satisfied with your household’s basic goods and services (e.g., food, clothe, living conditions, transportation) for life	1. Strongly disagree；2. Mildly disagree；3. Unsure；4. Mildly agree；5. Strongly agree
Security	Life safety	Q2.1	Your household’s life safety in daily life is secure	1. Strongly disagree；2. Mildly disagree；3. Unsure；4. Mildly agree；5. Strongly agree
	Property safety	Q2.2	Your household’s property safety in daily life is secure	1. Strongly disagree；2. Mildly disagree；3. Unsure；4. Mildly agree；5. Strongly agree
	Local crime incidence	Q2.3	The local crime incidence (e.g., theft, robbery, murder, other violent incidents) is low	1. Strongly disagree；2. Mildly disagree；3. Unsure；4. Mildly agree；5. Strongly agree
	Access to government protection	Q2.4	The police and judicial system is always ready to help	1. Strongly disagree；2. Mildly disagree；3. Unsure；4. Mildly agree；5. Strongly agree
	Reliability of government protection	Q2.5	The police and judicial system can be trusted	1. Strongly disagree；2. Mildly disagree；3. Unsure；4. Mildly agree；5. Strongly agree
	Security for resource access	Q2.6	It is safe to access basic goods and services such as food, water, and medicine etc. for life	1. Strongly disagree；2. Mildly disagree；3. Unsure；4. Mildly agree；5. Strongly agree
	Overall satisfication with security	Q2.7	Overall, you are satisfied with your household security (e.g., life and property)	1. Strongly disagree；2. Mildly disagree；3. Unsure；4. Mildly agree；5. Strongly agree
Health	Physical health	Q3.1	You are satisfied with your household’s physical health (including illness and injury)?	1. Strongly disagree；2. Mildly disagree；3. Unsure；4. Mildly agree；5. Strongly agree
	Mental health	Q3.2	You are satisfied with your household’s mental health (including stress, depression, and problems with emotions)?	1. Strongly disagree；2. Mildly disagree；3. Unsure；4. Mildly agree；5. Strongly agree
	Sleep	Q3.3	How often do you feel you do not get enough rest or sleep?	1. Always; 2. Often; 3. Sometimes; 4. Seldom; 5. Never
	Energy for daily life	Q3.4	How often do you feel you are not healthy or do not have enough energy for everyday life?	1. Always; 2. Often; 3. Sometimes; 4. Seldom; 5. Never
	Emotion	Q3.5	How often do you have negative feelings such as blue mood, despair, anxiety, depression?	1. Always; 2. Often; 3. Sometimes; 4. Seldom; 5. Never
	Leisure activities	Q3.6	How often do your household members have the opportunity for leisure activities?	1. Never; 2. Seldom; 3. Sometimes; 4. Often; 5. Always
	Overall satisfaction with health status	Q3.7	Overall, you are satisfied with your household’s health status	1. Strongly disagree；2. Mildly disagree；3. Unsure；4. Mildly agree；5. Strongly agree
Social relationship	Close neighborhood	Q4.1	This is a close-knit neighborhood	1. Strongly disagree；2. Mildly disagree；3. Unsure；4. Mildly agree；5. Strongly agree
	Trust	Q4.2	Most people in this village are basically honest and can be trusted	1. Strongly disagree；2. Mildly disagree；3. Unsure；4. Mildly agree；5. Strongly agree
	Opportunities of neighborhood interactions	Q4.3	There are many opportunities to meet neighbors and work on solving community problems	1. Strongly disagree；2. Mildly disagree；3. Unsure；4. Mildly agree；5. Strongly agree
	Enthusiasm in social activities	Q4.4	How active do you think your household members in your community groups or village or township?	1. Very inactive; 2. inactive; 3. Neither inactive nor active; 4. Active; 5. Very active
	Common interests	Q4.5	Do you agree that people here look out mainly for the welfare of their own families and they are not much concerned with village/neighborhood welfare?	1. Strongly disagree；2. Mildly disagree；3. Unsure；4. Mildly agree；5. Strongly agree
	Cohesion	Q4.6	Suppose someone in your village/neighborhood had something unfortunate happen to them, such as a family member's sudden death, there are always some others would be ready to help?	1. Strongly disagree；2. Mildly disagree；3. Unsure；4. Mildly agree；5. Strongly agree
	Overall satisfaction with social relationship	Q4.7	Overall, you are satisfied with your household’s social relationships with others	1. Strongly disagree；2. Mildly disagree；3. Unsure；4. Mildly agree；5. Strongly agree
Freedom of choices and actions	Freedom from discrimination	Q5.1	Do you think that your household members are always treated equally without regard to gender, race, language, religion, political beliefs, socioeconomic status and more?	1. Never; 2. Seldom; 3. Sometimes; 4. Often; 5. Always
	Affordability to quality and nutritious food	Q5.2	You have affordable access to quality and nutritious food for an enjoyable life	1. Strongly disagree；2. Mildly disagree；3. Unsure；4. Mildly agree；5. Strongly agree
	Affordability to quality healthcare	Q5.3	You have affordable access to quality healthcare	1. Strongly disagree；2. Mildly disagree；3. Unsure；4. Mildly agree；5. Strongly agree
	Affordability to quality education	Q5.4	You have affordable access to quality education	1. Strongly disagree；2. Mildly disagree；3. Unsure；4. Mildly agree；5. Strongly agree
	Affordability to quality housing	Q5.5	You have affordable access to spacious and quality house	1. Strongly disagree；2. Mildly disagree；3. Unsure；4. Mildly agree；5. Strongly agree
	Free choices of employment	Q5.6	Find a satisfied job is	1. Very difficult; 2. Difficult; 3. Unsure; 4. Easy; 5. Very easy
	Freedom of choices and actions to help others	Q5.7	How often do you feel that you want to help others but limited by your socioeconomic or physical conditions that you cannot help them?	1. Always; 2. Often; 3. Sometimes; 4. Seldom; 5. Never
	Overall satisfaction with freedom of choices and actions	Q5.8	Overall, you are satisfied with your freedom of choice and actions	1. Strongly disagree；2. Mildly disagree；3. Unsure；4. Mildly agree；5. Strongly agree

## Sheet: Instrument_Note
Note
The design of this instrument is based on many existing instruments and literature, primarily on the World Database of Happiness (http://worlddatabaseofhappiness.eur.nl), the instrument of World Health Organization Quality of Life (WHOQOL) project (http://www.who.int/substance_abuse/research_tools/whoqolbref/en/), Centers for Disease Control and Prevention’s (CDC) HRQOL-14 “Healthy Days Measure” …

## Sheet: Data
ID	quake	reserve	FID	Q1.1	Q1.2	Q1.3	Q1.4	Q1.5	Q2.1	Q2.2	Q2.3	Q2.4	Q2.5	Q2.6	Q2.7	Q3.1	Q3.2	Q3.3	Q3.4	Q3.5	Q3.6	Q3.7	Q4.1	Q4.2	Q4.3	Q4.4	Q4.5	Q4.6	Q4.7	Q5.1	Q5.2	Q5.3	Q5.4	Q5.5	Q5.6	Q5.7	Q5.8
b001	0	1	a001	5	5	5	5	4	4	2	5	4	2	5	5	4	3	4	4	5	4	4	5	5	1	4	4	5	5	4	5	5	4	1	4	3	4
b002	0	1	a002	5	5	5	3	4	5	4	4	4	4	4	5	5	5	4	4	4	4	5	4	4	4	4	2	5	4	4	5	4	4	3	3	2	2
b003	0	1	a003	4	2	2	4	4	4	4	4	2	2	2	5	4	4	5	4	5	3	5	4	2	1	2	1	5	4	4	2	4	4	1	5	2	1
b004	0	1	a004	5	3	1	3	3	4	4	5	2	2	3	3	4	5	4	4	3	1	5	3	4	2	4	4	4	4	4	1	1	1	1	2	2	1
b005	0	1	n009	4	5	4	4	5	4	4	4	3	3	3	4	3	3	4	4	2	2	4	4	4	4	5	4	4	3	5	5	2	2	2	2	3	3
b006	0	1	n010	5	2	3	4	4	4	3	4	3	2	2	4	3	4	4	4	4	3	4	3	4	2	2	3	3	4	4	2	2	1	4	3	2	4
b007	0	1	n012	4	4	4	4	4	4	4	5	4	4	4	4	5	4	4	4	4	2	4	4	4	3	2	4	5	4	4	4	3	4	4	4	2	4
b008	0	1	n016	5	5	5	4	5	5	5	5	3	2	3	5	5	5	4	4	4	2	5	5	4	2	5	2	5	4	5	5	5	5	5	1	2	5
b009	0	1	n017	4	4	4	4	4	5	4	4	3	3	4	4	3	4	4	5	4	2	4	4	3	3	4	4	5	4	3	3	2	4	4	4	4	3
b010	0	1	n018	5	4	4	5	5	4	4	5	3	3	2	4	4	5	4	4	4	1	4	5	3	2	4	4	5	5	5	4	4	4	4	1	4	4
b011	0	1	n019	2	1	1	3	3	4	2	4	1	1	1	3	3	2	3	3	2	5	3	4	3	2	4	4	5	3	4	1	1	1	1	1	2	1
b012	0	1	n020	3	2	1	4	3	4	4	4	3	3	4	3	4	4	4	4	4	4	4	3	2	2	2	4	5	3	4	2	1	1	1	2	2	1
b013	0	1	n022	4	4	3	4	3	4	4	5	3	3	3	4	4	4	4	4	4	3	4	4	4	2	4	2	5	4	4	2	2	2	2	2	2	2
b014	0	1	n023	5	2	2	4	4	5	3	2	2	1	4	3	4	5	5	5	5	4	4	3	2	1	1	1	5	3	5	1	1	1	1	2	2	1
b015	0	1	n024	4	3	3	5	5	4	4	5	4	4	4	5	4	4	5	5	4	5	4	3	1	2	4	4	5	4	5	2	1	1	1	4	2	1
b016	0	1	n027	5	4	3	3	4	4	4	5	3	3	2	4	4	4	4	4	4	2	4	4	4	2	4	2	5	4	5	3	2	2	2	4	4	2
b017	0	1	n029	4	3	4	4	4	4	4	5	4	4	2	4	4	4	4	4	4	4	4	4	4	4	3	3	5	4	4	4	4	4	2	3	5	4
b018	0	1	n033	4	4	5	5	4	4	5	5	4	4	4	4	4	4	5	5	5	5	4	4	4	2	2	2	5	4	4	5	3	5	5	1	2	2
b019	0	1	n038	4	2	2	4	4	4	4	4	4	4	4	4	4	4	4	4	4	4	4	4	4	2	4	4	5	4	4	2	2	2	2	3	2	2
b020	0	1	n039	4	2	3	3	4	4	4	4	2	2	4	4	4	4	4	3	2	2	4	4	4	2	2	2	2	4	3	2	2	2	1	2	3	2
b021	0	1	n044	5	5	5	5	5	5	5	5	4	4	4	5	3	5	2	5	4	4	4	3	4	2	2	4	5	4	5	5	5	4	4	1	3	4
b022	0	1	n050	4	4	4	4	4	4	4	5	3	3	4	4	4	4	4	4	4	3	4	4	4	2	4	3	5	4	5	4	2	2	2	3	3	2
b023	0	1	n058	4	2	2	4	3	4	2	4	2	2	4	3	4	4	3	3	4	2	3	4	3	4	4	4	5	4	4	2	2	1	5	4	2	3
b024	0	1	n059	4	3	3	4	3	4	4	4	3	3	4	4	4	4	4	4	4	3	4	4	4	3	4	4	5	4	5	2	2	2	2	3	2	2
b025	0	1	n061	4	2	2	4	4	4	4	5	2	2	4	4	4	4	4	4	4	4	4	4	4	3	4	4	5	4	5	2	2	2	2	2	2	2
b026	0	1	n069	4	1	3	2	2	4	4	4	2	4	4	4	3	4	2	2	2	2	2	3	3	1	2	4	4	3	3	1	1	2	1	2	2	1
b027	0	1	n070	4	5	4	3	4	4	3	5	3	3	3	4	3	3	4	4	4	5	3	4	4	2	4	3	5	4	4	5	4	4	4	2	3	4
b028	0	1	n071	4	5	5	5	5	5	4	4	3	3	2	4	4	4	4	4	4	2	4	5	2	2	2	1	5	5	4	5	4	5	4	2	3	4
b029	0	1	n073	5	3	4	4	4	4	4	4	2	2	4	3	4	4	4	4	3	4	4	4	4	1	2	4	4	4	4	3	2	1	3	1	3	3
b030	0	1	n074	5	2	2	4	4	2	2	5	3	3	3	4	3	5	4	4	2	3	3	4	4	3	4	4	4	4	4	2	1	1	2	2	2	2
b031	0	1	n079	4	4	4	4	4	4	4	5	4	4	3	4	4	4	4	4	4	3	4	4	4	2	3	3	5	4	2	4	4	4	4	2	2	4
b032	0	1	n082	5	2	4	4	4	4	4	4	3	3	3	4	3	4	4	4	4	1	4	4	4	2	3	4	2	4	4	2	2	3	2	3	3	2
b033	0	1	n083	2	2	3	4	3	5	4	5	3	3	3	4	4	4	4	4	3	2	4	3	3	2	2	2	5	3	4	1	1	1	1	1	2	1
b034	0	1	n084	2	2	4	3	4	4	4	5	4	4	4	4	4	4	3	4	3	2	4	4	4	2	2	4	5	4	3	2	2	2	2	2	4	3
b035	0	1	n088	4	3	3	4	4	5	5	5	3	3	4	4	4	4	2	3	4	3	4	4	4	2	3	4	5	4	5	3	2	3	3	2	2	2
b036	0	1	n089	4	3	3	4	3	4	4	5	3	3	4	4	4	4	4	4	4	5	5	4	5	3	3	4	4	4	5	3	3	2	2	3	4	2
b037	0	1	n092	5	4	2	3	4	4	4	5	3	3	3	4	4	4	4	4	4	2	4	3	2	2	2	3	5	3	4	2	2	2	2	1	3	2
b038	0	1	n093	2	2	2	4	4	5	5	5	3	3	3	5	2	4	3	4	4	2	2	3	2	4	4	1	5	4	4	2	2	1	1	3	2	2
b039	0	1	n094	2	3	4	4	4	4	4	5	4	4	4	4	4	4	4	4	4	2	4	4	4	4	4	4	5	4	2	3	3	3	2	2	3	4
b040	0	1	n095	4	4	4	4	4	4	4	5	2	2	4	4	4	4	4	4	4	3	4	4	4	2	4	4	5	4	5	3	2	3	2	3	2	2
b041	0	1	n096	4	3	4	4	4	4	4	4	3	3	4	4	4	4	4	4	4	4	4	3	3	3	2	2	4	3	4	3	3	4	2	4	3	3
b042	0	1	n102	5	3	3	4	4	5	5	5	2	2	3	4	5	5	4	4	4	3	4	4	4	2	4	4	5	4	5	2	2	2	2	2	2	2
b043	0	1	n103	4	4	5	4	4	4	4	4	2	2	4	4	4	4	4	4	3	4	4	4	4	1	1	2	4	4	4	4	4	4	3	2	4	4
b044	0	1	n105	3	2	3	4	3	4	4	4	3	3	4	4	3	3	2	2	3	2	2	4	4	4	4	4	4	4	5	2	2	4	3	3	4	3
b045	0	1	n106	4	2	2	4	3	4	4	5	2	2	2	4	3	3	3	3	2	3	3	4	4	2	3	3	5	4	3	2	2	2	2	2	2	2
b046	0	1	n107	4	2	3	4	3	2	3	4	3	3	3	2	2	3	2	2	2	2	2	4	4	1	3	4	3	4	4	2	1	1	2	2	2	2
b047	0	1	n110	2	1	1	2	3	5	5	5	1	1	4	5	4	4	4	4	3	2	4	3	4	2	2	2	5	3	4	1	1	1	1	4	2	1
b048	0	1	n112	2	4	4	4	4	5	4	4	4	4	4	4	4	4	4	4	4	2	4	4	4	2	3	4	5	4	2	3	3	3	4	2	2	4
b049	0	1	n116	4	4	3	5	4	4	4	4	3	3	3	4	3	3	3	4	4	4	3	4	4	3	4	4	4	4	5	4	3	3	1	4	3	3
b050	0	1	n118	4	5	5	4	4	4	4	4	4	4	3	4	4	4	4	4	4	3	4	4	4	2	3	3	5	4	2	5	4	5	5	2	3	4
b051	0	1	n120	4	4	5	2	4	2	4	4	3	4	3	3	4	4	4	4	4	5	4	3	4	1	4	2	4	4	4	4	2	4	1	1	3	2
b052	0	1	n125	4	3	3	3	3	4	4	5	2	2	2	4	4	4	2	2	4	2	4	4	4	1	2	2	4	4	4	3	1	3	1	2	3	2
b053	0	1	n126	3	2	4	4	4	4	4	4	3	3	3	4	4	4	4	4	3	3	4	4	4	2	3	4	4	4	4	2	2	3	3	2	3	2
b054	0	1	n127	4	3	2	4	4	5	5	5	2	2	3	5	4	4	2	4	3	2	4	4	4	2	4	3	5	4	4	2	2	2	2	2	2	2
b055	0	0	sj001	4	3	3	3	3	4	4	5	3	3	3	3	4	4	3	3	3	3	3	4	4	3	3	3	4	3	3	3	3	3	3	3	3	3
b056	0	0	sj002	4	5	4	4	5	4	4	5	3	4	4	4	4	4	3	3	3	4	4	3	3	2	4	4	5	3	3	5	5	5	3	3	3	4
b057	0	0	sj003	3	1	2	2	2	3	2	2	1	1	3	3	4	4	3	3	4	1	3	3	4	1	5	4	4	3	5	1	1	1	2	1	3	4
b058	0	0	sj004	5	2	3	4	5	4	4	5	4	4	2	4	4	4	3	2	4	4	4	4	4	3	3	3	3	3	3	4	2	2	4	3	2	5
b059	0	0	sj005	5	5	5	3	4	4	4	4	5	2	3	4	4	4	5	4	4	3	4	4	4	4	4	5	5	3	2	4	4	4	3	1	3	5
b060	0	0	sj006	3	1	3	4	4	4	4	4	3	3	4	4	4	4	3	3	3	1	1	4	5	1	5	4	5	5	2	1	1	1	1	4	3	2
b061	0	0	sj007	4	2	2	4	3	4	4	4	3	3	4	4	2	2	5	2	2	1	4	4	4	1	3	5	4	5	2	4	1	1	1	2	2	1
b062	0	0	sj008	2	1	2	4	2	2	4	5	4	3	2	3	1	2	2	4	2	1	2	3	3	2	4	4	5	3	2	1	1	1	1	1	2	1
b063	0	0	sj009	4	3	3	3	3	3	3	4	3	3	4	3	4	4	4	3	3	1	4	1	3	1	3	1	3	1	5	3	1	1	1	1	5	4
b064	0	0	sj010	4	1	1	4	2	4	5	5	3	4	4	4	1	4	2	2	2	1	4	3	4	4	4	3	4	4	5	2	1	1	1	1	3	1
b065	0	0	sj011	4	2	2	3	3	2	2	3	2	4	2	3	3	4	4	4	4	3	4	4	4	2	2	3	5	3	3	4	4	1	4	4	2	3
b066	0	0	sj012	2	2	2	2	3	4	4	4	3	3	3	3	2	2	3	3	3	3	3	1	3	2	4	4	4	3	4	2	1	1	1	2	3	1
b067	0	0	sj013	4	2	2	1	3	4	4	4	4	4	5	4	4	4	4	5	3	1	4	4	5	4	4	4	4	5	5	2	1	1	1	2	1	2
b068	0	0	sj014	4	2	2	2	2	2	3	4	3	3	2	2	3	3	4	3	4	1	3	3	3	2	4	4	4	4	4	2	1	1	1	2	4	1
b069	0	0	sj015	4	4	4	2	3	4	5	3	4	4	2	3	3	4	4	4	3	2	4	3	3	2	4	3	4	3	2	2	3	2	2	3	3	3
b070	0	0	sj016	4	1	1	4	4	3	2	4	2	2	3	2	3	4	4	4	3	3	4	4	4	3	4	4	5	3	3	2	2	2	2	4	4	4
b071	0	0	sj017	3	2	1	2	2	4	3	4	3	3	3	3	2	3	3	3	4	2	2	4	4	1	4	4	4	3	4	1	1	1	1	2	3	1
b072	0	0	sj018	3	2	2	2	4	3	3	4	3	3	3	1	3	3	2	2	3	2	3	4	3	4	4	4	5	4	5	1	1	1	1	2	3	1
b073	0	0	sj019	4	1	1	5	4	4	4	4	4	4	4	4	2	3	2	3	2	1	1	3	3	1	2	4	4	4	3	1	1	1	1	1	3	1
b074	0	0	sj020	4	2	3	2	3	4	4	4	2	2	2	3	4	4	4	4	3	2	4	4	4	1	2	4	4	4	3	1	1	1	1	1	3	1
b075	0	0	sj021	2	1	1	1	1	3	3	4	2	2	2	2	1	2	4	4	2	1	2	4	3	3	4	2	4	4	4	1	1	1	1	2	4	1
b076	0	0	sj022	2	3	4	2	2	2	2	2	4	4	2	3	4	4	5	4	4	2	4	4	4	4	4	4	4	4	5	4	4	3	1	1	4	2
b077	0	0	sj023	2	2	2	1	1	4	4	4	1	2	2	1	2	2	2	3	3	1	2	3	3	2	4	4	4	3	4	1	1	1	1	1	4	1
b078	0	0	sj024	4	2	1	2	3	4	4	5	4	4	2	4	2	2	1	4	4	1	4	3	4	3	3	4	4	4	4	2	1	1	1	1	4	1
b079	0	0	sj025	4	2	1	2	3	3	3	3	3	3	2	3	2	2	4	3	3	1	2	3	3	2	4	4	4	4	4	2	1	1	1	1	3	1
b080	0	0	sj026	4	2	4	4	4	4	4	4	4	4	4	4	3	4	4	3	3	2	3	4	4	4	4	4	4	4	5	1	1	1	1	1	4	1
b081	0	0	sj027	4	2	3	5	4	4	5	5	3	4	4	5	4	5	4	4	4	1	4	4	4	2	5	5	5	5	4	2	2	2	1	2	2	4
b082	0	0	sj028	4	2	1	2	3	2	2	4	4	3	2	3	3	3	3	3	3	2	3	3	4	3	4	4	4	4	4	1	1	1	1	2	3	1
b083	0	0	sj029	3	2	2	4	3	3	3	4	3	2	2	4	3	4	3	4	4	2	4	3	4	2	3	4	4	3	4	2	1	1	1	2	3	1
b084	0	0	sj030	4	3	3	3	4	2	2	4	3	2	2	3	2	3	3	3	3	3	3	3	3	4	5	4	4	4	4	2	1	1	1	2	3	1
b085	0	0	sj031	4	2	2	3	3	3	3	4	2	2	2	3	2	2	2	3	3	1	3	3	3	4	4	4	4	3	4	1	1	1	1	1	3	1
b086	0	0	sj032	2	3	3	4	4	3	4	4	4	5	4	4	4	3	4	3	4	2	4	4	4	4	4	3	4	4	3	4	2	2	2	3	4	3
b087	0	0	sj033	4	2	1	1	3	3	3	4	3	3	2	3	2	2	2	3	2	2	2	3	4	3	4	4	4	3	3	1	1	1	1	2	2	1
b088	0	0	sj034	2	2	1	1	3	4	4	4	2	2	3	3	2	2	2	2	3	1	2	3	4	2	3	4	4	3	4	1	1	1	1	3	2	1
b089	0	0	sj035	4	2	2	2	3	4	4	4	4	4	4	4	4	4	5	3	3	4	4	3	4	1	4	4	4	4	4	2	2	2	1	1	2	2
b090	0	0	sj036	3	3	2	2	2	4	4	4	3	3	2	3	2	4	3	4	4	1	2	2	2	1	4	4	4	2	2	1	1	1	1	2	3	1
b091	0	0	sj037	3	2	1	3	2	2	2	4	2	2	2	3	2	2	2	3	3	1	2	3	4	1	4	4	4	4	4	1	1	1	1	2	3	1
b092	0	0	sj038	4	2	2	3	3	4	4	5	3	3	3	3	3	4	3	4	3	1	2	4	4	4	5	4	4	4	4	1	1	1	1	1	2	1
b093	0	0	sj039	2	2	1	2	2	3	3	3	2	2	2	2	2	2	3	3	2	1	2	3	4	1	4	4	4	3	4	1	1	1	1	2	4	1
b094	0	0	sj040	2	2	2	2	2	4	4	4	2	3	1	3	2	2	2	2	2	1	2	3	3	3	4	4	4	3	4	1	1	1	1	2	4	1
b095	0	0	sj041	5	1	2	3	3	4	4	4	4	4	4	4	3	4	3	3	4	4	3	4	4	4	4	4	4	4	3	1	1	1	1	1	2	1
b096	0	0	sj042	3	2	2	2	2	3	3	4	2	2	2	2	2	2	3	2	2	1	2	2	2	1	5	4	4	4	3	1	1	1	1	2	2	1
b097	0	0	sj043	4	1	2	4	4	4	4	5	4	4	4	4	2	4	4	2	4	4	3	5	4	4	4	4	4	4	4	1	1	1	1	1	2	1
b098	0	0	sj044	3	4	3	3	3	3	4	5	3	3	3	3	3	5	4	3	3	1	3	2	3	3	4	5	4	4	4	1	1	1	1	2	4	2
b099	0	0	sj045	4	2	4	2	4	4	4	5	3	4	2	3	4	4	4	5	4	2	4	3	4	2	2	4	4	4	4	1	1	1	1	1	4	1
b100	0	0	sj046	4	2	4	2	3	4	2	4	4	4	4	4	2	4	4	3	4	1	4	4	4	4	4	4	5	4	4	2	2	2	1	1	2	1
b101	0	0	sj047	4	2	3	2	3	4	4	4	4	4	3	3	4	4	2	3	3	1	4	4	4	4	4	4	5	4	4	3	3	3	2	1	3	3
b102	0	0	sj048	3	2	2	4	4	4	4	4	2	3	2	4	3	3	3	3	3	1	2	3	4	3	4	4	4	4	5	1	1	1	1	2	4	2
b103	0	0	sj049	4	2	2	3	3	3	3	4	2	3	2	4	3	3	2	2	2	1	3	4	4	1	4	4	4	4	4	1	1	1	1	3	3	1
b104	0	0	sj050	4	2	2	4	2	3	3	4	3	2	2	3	2	2	2	2	2	1	1	2	3	2	4	4	4	3	4	1	1	1	1	2	4	1
b105	0	0	sj051	4	2	2	4	3	4	3	3	3	3	3	4	4	5	4	4	2	4	4	4	4	3	4	3	4	3	4	1	1	1	1	4	4	3
b106	0	0	sj052	5	1	2	3	2	4	4	4	2	2	2	3	4	3	4	4	4	4	4	4	3	2	2	4	4	3	4	1	1	1	1	1	3	1
b107	0	0	sj053	2	3	2	4	4	4	4	5	1	1	4	4	2	4	3	4	4	4	3	4	3	1	4	2	2	4	4	1	1	1	1	2	4	1
b108	0	0	sj054	2	2	1	2	2	2	3	4	2	1	2	3	3	3	3	3	3	1	3	2	3	1	4	3	4	3	4	1	1	1	1	2	3	1
b109	0	0	sj055	3	2	2	2	3	3	3	5	3	2	1	3	3	3	3	3	3	1	4	3	3	1	3	4	4	3	4	1	1	1	1	1	4	1
b110	0	0	sj056	2	2	3	2	1	3	3	4	3	3	2	3	2	2	2	3	3	1	3	3	3	2	4	3	4	3	4	1	1	1	1	1	4	1
b111	0	0	sj057	2	1	1	3	2	4	4	4	3	3	2	2	2	4	3	4	3	1	2	3	3	1	2	3	5	3	3	1	1	1	1	1	2	2
b112	0	0	sj058	2	2	2	3	2	4	3	4	1	1	1	2	3	3	3	2	3	1	2	3	3	1	3	4	4	3	4	1	1	1	1	2	4	1
b113	0	0	sj059	3	1	2	2	4	4	3	5	4	4	2	4	3	4	3	3	2	4	3	4	4	1	2	2	5	4	5	1	1	1	1	1	2	1
b114	0	0	sj060	2	3	4	1	3	4	4	4	3	4	2	4	3	3	4	4	4	1	3	4	4	2	5	4	5	4	4	4	1	1	1	4	4	3
b115	0	0	sj061	3	1	3	2	4	4	4	4	4	4	4	4	3	3	3	3	3	2	3	4	4	1	4	5	5	4	2	2	2	2	2	1	2	3
b116	0	0	sj062	4	1	1	2	1	4	4	4	4	3	2	3	3	3	4	4	4	2	3	3	3	2	3	4	5	4	4	1	1	1	1	1	1	2
b117	0	0	sj063	3	2	2	3	2	4	4	4	2	2	2	4	3	3	3	3	2	1	3	3	3	1	4	4	4	3	4	1	1	1	1	2	4	1
b118	0	0	sj064	4	2	1	4	4	5	4	5	4	4	2	4	4	4	4	5	3	2	3	3	4	1	3	4	5	4	4	1	1	1	1	1	3	1
b119	0	0	sj065	3	2	4	2	4	4	4	5	3	2	4	4	5	5	3	4	4	4	4	4	4	1	3	4	5	4	4	1	1	1	1	1	2	1
b120	0	0	sj066	3	1	1	1	3	4	4	4	2	2	2	3	2	4	3	3	4	1	3	4	4	2	2	3	5	4	4	1	1	1	1	1	2	2
b121	0	0	sj067	2	2	1	2	1	2	2	4	2	2	2	2	2	2	2	2	2	1	2	3	3	1	3	4	4	3	4	1	1	1	1	1	4	1
b122	0	0	sj068	3	2	3	4	3	4	4	4	4	3	2	4	3	3	3	3	2	1	1	4	3	1	4	4	4	4	4	1	1	1	1	2	2	1
b123	0	0	sj069	3	2	2	3	4	4	4	4	2	2	3	4	4	5	4	4	4	1	4	3	4	2	4	4	5	4	4	1	1	1	1	1	2	2
b124	0	0	sj070	2	2	3	3	3	2	3	4	2	3	2	3	3	3	3	4	4	1	3	3	3	2	4	4	4	4	4	1	1	1	1	1	4	1
b125	0	0	sj071	2	2	2	2	2	2	2	4	2	3	2	2	2	2	2	2	2	1	3	3	3	1	4	4	4	4	4	1	1	1	1	3	4	1
b126	0	0	sj072	2	2	2	2	2	4	4	4	3	3	2	2	3	3	3	4	4	1	3	3	4	1	2	4	4	3	4	1	1	1	1	3	3	2
b127	0	0	sj073	2	1	3	1	3	4	4	4	2	2	2	4	2	4	4	4	5	4	3	4	4	4	4	4	5	4	3	1	1	1	1	1	2	1
b128	0	0	sj074	2	2	1	2	3	4	4	4	3	3	3	4	3	3	2	2	2	2	2	4	4	2	3	4	5	5	4	2	2	1	1	1	2	3
b129	0	0	sj075	2	2	2	2	2	3	3	2	3	2	1	1	3	3	3	3	3	1	3	3	3	2	4	2	4	3	3	1	1	1	1	2	4	1
b130	0	0	sj076	2	1	2	4	3	4	4	4	3	3	2	4	4	4	4	5	4	3	4	3	3	1	4	4	5	4	4	1	1	1	1	1	4	1
b131	0	0	sj077	3	3	3	3	4	4	4	5	4	4	3	4	4	4	3	3	4	3	4	4	3	1	5	4	5	4	4	2	2	2	2	1	3	3
b132	0	0	sj078	2	2	4	2	3	4	4	4	3	2	3	4	3	3	4	3	3	4	3	4	4	2	4	4	5	4	4	1	1	1	1	1	3	1
b133	0	0	sj079	2	2	2	2	2	4	4	4	4	4	2	4	4	4	4	4	2	3	4	4	4	2	4	4	5	4	4	1	1	1	1	1	3	1
b134	0	0	sj080	2	1	1	2	2	4	4	4	2	3	3	3	4	4	2	3	3	1	3	3	3	2	3	4	4	3	3	1	1	1	1	1	1	1
b135	0	0	sj081	2	2	2	3	3	3	3	3	3	3	1	3	3	3	3	3	3	1	3	3	3	1	4	4	4	3	4	1	1	1	1	2	3	1
b136	0	0	sj082	3	2	3	4	3	2	2	3	2	2	1	3	4	4	4	4	4	1	4	3	3	1	3	4	4	3	3	1	1	1	1	2	3	3
b137	0	0	sj083	3	2	2	3	3	3	3	3	3	3	2	3	3	3	3	3	3	1	2	3	3	4	4	4	4	2	4	1	1	1	1	2	4	1
b138	0	0	sj084	2	3	2	3	1	2	2	4	2	3	2	2	3	3	4	4	3	1	3	3	3	1	3	4	4	3	4	1	1	1	1	2	4	1
b139	0	0	sj085	3	2	2	2	2	2	2	3	4	3	2	3	2	2	3	2	4	1	2	3	3	3	4	2	4	4	4	1	1	2	1	2	3	1
b140	0	0	sj086	3	2	2	3	3	3	2	4	2	3	2	3	3	3	4	4	4	1	3	3	3	1	4	4	3	3	4	1	1	1	1	2	3	2
b141	0	0	sj087	3	1	1	2	1	4	4	4	3	3	3	3	3	2	2	2	2	1	3	4	4	1	2	4	5	4	4	1	1	1	1	1	1	1
b142	0	0	sj088	2	3	3	3	3	4	3	4	4	4	2	4	3	4	2	3	3	4	3	4	4	1	4	4	5	4	4	3	1	1	1	1	2	1
b143	0	0	sj089	2	1	2	4	3	4	4	4	3	3	2	4	2	3	2	3	2	3	3	4	4	3	2	4	5	4	3	1	1	1	1	1	2	1
b144	0	0	sj090	5	2	3	4	4	4	4	3	4	3	2	4	3	4	4	4	3	2	3	4	4	2	3	4	5	4	5	3	1	1	1	2	3	2
b145	0	0	sj091	4	3	4	2	4	4	4	4	2	2	2	4	2	4	1	2	3	4	2	3	4	1	2	2	5	4	4	1	1	1	1	1	2	1
b146	0	0	sj092	4	2	2	2	3	3	3	2	1	2	2	3	3	3	3	3	4	2	3	2	2	1	4	2	4	3	3	1	1	1	1	1	3	1
b147	0	0	sj093	5	2	3	4	4	4	4	4	4	2	2	2	2	4	4	4	3	4	2	3	4	1	4	4	5	4	3	1	1	1	1	1	4	1
b148	0	0	sj094	5	2	2	4	3	4	4	4	2	2	2	3	2	2	4	2	3	4	2	2	2	1	2	2	5	4	4	1	1	1	1	1	2	1
b149	0	0	sj095	5	1	2	3	2	4	4	4	2	2	2	4	4	4	4	2	2	4	4	2	3	1	4	2	5	3	3	1	1	1	1	1	2	1
b150	0	0	sj096	3	2	2	4	3	2	2	4	3	2	2	2	2	2	2	2	2	2	1	2	3	1	4	2	4	3	4	1	1	1	1	2	3	1
b151	0	0	sj097	4	2	3	4	4	4	4	2	3	2	3	4	4	4	4	4	3	3	4	3	3	1	4	4	5	4	4	2	1	1	1	2	2	1
b152	0	0	sj098	4	1	1	2	3	4	2	4	2	2	2	4	2	4	4	3	3	4	3	2	3	1	2	4	5	3	2	1	1	1	1	1	1	1
b153	0	0	sj099	4	1	2	4	4	1	1	2	2	2	2	3	2	2	3	2	2	1	4	3	3	2	2	3	5	3	4	1	1	1	1	2	2	2
b154	0	0	sj100	4	2	2	5	4	4	4	4	3	2	2	4	2	3	4	4	3	3	2	4	5	2	2	2	5	4	4	4	1	1	1	3	3	3
b155	0	0	sj101	4	2	2	4	3	4	4	4	3	3	3	4	3	4	4	4	4	2	3	3	2	2	2	2	5	3	4	1	1	1	1	1	3	1
b156	0	0	sj102	4	4	2	4	4	4	4	4	3	2	2	4	4	4	4	4	3	2	4	3	3	2	4	4	5	3	4	2	1	1	1	3	3	1
b157	0	0	sj103	4	4	4	4	3	4	4	3	3	3	2	4	3	4	3	3	3	4	3	3	3	2	4	4	5	4	4	4	2	2	2	1	3	2
b158	0	0	sj104	4	4	3	4	2	4	3	4	3	3	4	3	4	4	1	4	4	5	4	4	4	1	4	4	5	4	5	3	4	3	3	4	4	3
b159	0	0	sj105	5	5	5	4	4	2	4	5	3	4	2	4	4	5	4	5	5	3	4	3	4	2	5	2	5	4	4	4	4	4	2	4	3	5
b160	0	0	sj106	4	2	4	4	3	2	2	3	2	2	2	4	3	4	4	3	3	4	3	3	2	2	4	4	4	3	4	1	1	1	1	2	3	2
b161	0	0	sj107	5	2	4	3	3	4	4	3	3	3	3	3	3	4	3	4	3	4	4	3	4	2	4	4	5	4	4	1	1	1	1	1	2	1
b162	0	0	sj108	5	2	2	4	4	4	4	4	2	2	2	4	2	4	3	2	3	4	2	3	4	2	4	4	5	4	4	1	1	1	1	1	3	1
b163	0	0	sj109	4	2	2	4	4	4	4	4	3	3	2	4	2	4	3	3	3	4	2	3	2	2	4	4	5	4	4	2	2	2	2	2	2	2
b164	0	0	sj110	4	2	4	4	3	3	3	3	2	2	1	2	3	3	4	3	3	3	2	3	3	1	4	4	4	3	4	1	1	1	1	2	4	2
b165	0	0	sj111	4	3	4	4	3	4	4	4	2	4	4	4	4	4	4	4	4	2	4	4	4	1	4	4	5	4	1	1	1	1	2	1	5	2
b166	0	0	sj112	3	1	2	4	3	2	2	3	3	3	2	3	2	2	3	3	2	2	1	4	2	2	4	4	4	3	4	1	1	1	1	2	3	1
b167	0	0	sj113	4	3	3	4	3	4	4	4	3	3	2	3	2	3	4	3	3	3	2	4	3	2	5	4	4	4	4	1	1	1	3	3	3	3
b168	0	0	sj114	5	3	3	4	3	4	4	4	4	4	2	4	3	4	4	4	4	2	3	4	4	1	5	4	5	4	5	3	1	1	1	1	2	2
b169	0	0	sj115	4	2	2	2	2	4	4	4	3	2	1	3	3	3	2	2	3	1	2	4	3	1	4	4	4	4	4	1	1	1	1	2	3	2
b170	0	0	sj116	5	2	2	3	3	4	4	4	2	2	2	4	3	4	2	2	4	4	2	4	4	1	4	4	5	4	4	1	1	1	1	2	4	1
b171	0	0	sj117	4	3	4	4	4	3	3	3	2	3	2	3	3	4	4	2	2	1	3	2	3	1	4	4	4	3	4	1	1	1	3	3	3	2
b172	0	0	sj118	4	3	3	2	3	4	4	4	2	2	2	3	4	4	4	4	5	3	4	3	4	2	4	5	5	4	3	1	1	2	1	4	3	4
b173	0	0	sj119	4	2	2	2	3	4	4	4	3	3	2	4	2	4	4	3	4	4	2	4	4	1	4	4	5	4	4	1	1	1	1	2	3	1
b174	0	0	sj120	4	2	4	4	4	4	4	4	2	2	2	3	2	2	2	2	3	3	3	3	3	2	4	4	4	4	4	1	1	1	1	2	4	2
b175	0	0	sj121	4	2	4	4	3	4	4	4	2	2	2	3	3	3	3	3	4	1	3	4	3	1	4	4	4	4	4	1	1	1	1	2	4	2
b176	0	0	sj122	4	2	3	4	4	4	4	3	2	2	2	3	3	3	3	3	4	1	3	2	2	3	4	4	4	3	3	1	1	1	1	4	4	3
b177	0	0	sj123	4	2	2	4	3	4	4	5	3	4	2	4	2	4	3	4	4	2	4	4	4	1	4	2	5	4	4	1	1	1	2	1	2	1
b178	0	0	sj124	4	1	2	2	4	4	4	3	1	1	2	4	3	2	3	3	3	4	2	3	2	1	4	4	5	3	5	1	1	1	1	2	1	2
b179	0	0	sj125	5	4	5	4	4	4	4	5	2	2	3	3	4	4	5	4	4	1	4	2	2	2	3	2	5	3	3	4	4	4	4	4	4	4
b180	0	0	sj126	4	2	3	4	2	4	4	4	4	4	2	4	4	4	3	3	2	2	4	4	4	2	3	2	5	4	4	1	1	1	1	4	2	1
b181	0	0	sj127	4	4	2	4	3	4	4	4	3	4	4	4	4	4	4	3	2	4	4	4	4	1	4	4	5	4	5	4	2	2	1	2	2	1
b182	0	0	sj128	4	2	2	2	3	4	4	5	2	1	2	4	4	4	2	3	4	2	3	4	4	2	4	2	5	4	4	2	2	1	1	2	3	2
b183	0	0	sj129	4	2	2	1	3	4	4	4	3	3	4	4	4	4	4	4	4	4	4	4	2	2	4	3	5	4	5	1	1	1	1	2	2	1
b184	0	0	sj130	1	1	4	2	3	4	4	4	2	4	2	4	4	4	5	5	5	3	5	4	5	1	4	3	5	4	4	1	1	1	2	1	3	3
b185	0	0	sj131	4	4	4	4	4	5	5	5	4	4	3	5	3	5	4	4	3	4	3	4	4	2	5	3	5	4	5	4	4	4	4	4	3	3
b186	0	0	sj132	4	1	2	4	2	2	2	2	1	1	2	3	3	3	3	3	3	1	2	4	4	1	2	2	4	4	4	1	1	1	2	2	3	2
b187	0	0	sj133	4	1	1	1	1	4	4	4	4	4	3	2	3	4	4	3	2	1	3	4	4	1	1	4	5	3	4	1	1	1	1	1	1	1
b188	0	0	sj134	4	2	2	4	4	4	4	4	3	3	2	2	2	2	2	2	2	1	2	3	3	1	4	4	4	4	4	1	1	1	1	2	3	1
b189	0	0	sj135	4	2	2	2	3	3	3	4	2	3	2	4	4	3	3	4	4	3	4	4	4	2	4	3	5	4	4	1	1	1	1	2	4	4
b190	0	0	sj136	4	3	4	4	4	4	4	4	3	3	2	4	4	4	4	4	4	4	4	4	4	1	4	4	4	4	5	2	1	1	1	4	3	4
b191	0	0	sj137	4	1	1	2	2	4	4	4	2	2	2	4	4	4	4	4	4	1	4	4	4	2	2	2	5	5	3	1	1	1	1	1	2	1
b192	0	0	sj138	4	5	2	5	3	4	4	4	2	2	2	4	4	4	4	4	3	5	4	4	3	2	4	2	5	4	4	5	4	2	1	1	2	2
b193	0	0	sj139	4	1	1	4	3	4	4	4	3	3	2	4	4	4	4	4	4	1	4	4	4	2	2	4	5	4	4	1	1	1	1	1	1	2
b194	0	0	sj140	4	3	4	4	4	4	4	4	2	2	2	4	4	4	4	4	4	4	4	4	4	1	4	2	5	5	4	5	1	2	1	1	2	4
b195	0	0	sj141	4	1	1	4	3	3	4	4	3	4	2	4	4	4	3	4	4	2	4	4	4	1	2	4	5	4	3	1	1	1	1	1	1	2
b196	0	0	sj142	4	2	3	2	3	3	3	4	2	1	2	3	3	3	3	3	3	3	4	3	3	1	3	3	4	3	4	1	1	1	1	2	4	3
b197	0	0	sj143	4	1	1	3	3	4	4	4	3	3	2	4	2	4	4	4	4	2	3	4	4	2	2	4	5	3	3	1	1	1	1	1	1	2
b198	0	0	sj144	3	2	2	4	3	4	4	4	2	2	4	4	2	4	4	2	4	4	2	3	4	4	4	4	5	4	4	1	1	1	1	2	2	1
b199	0	0	sj145	4	2	3	3	3	2	2	2	2	1	2	3	3	4	4	4	4	1	3	3	3	1	4	3	4	2	3	2	1	1	2	3	4	3
b200	0	0	sj146	3	2	2	2	2	4	4	4	4	5	1	4	4	4	4	4	4	4	4	3	3	3	5	4	4	3	4	1	1	1	1	2	3	2
b201	0	0	sj147	4	2	3	3	2	3	3	3	2	2	1	3	3	3	3	3	3	2	3	3	3	3	4	3	4	4	4	1	1	1	1	2	3	1
b202	0	0	sj148	4	2	2	2	4	4	4	4	3	4	2	3	3	3	4	4	4	1	4	4	3	4	4	4	4	4	4	1	1	1	1	2	3	2
b203	0	0	sj149	2	1	2	1	3	4	4	4	4	3	2	3	3	4	4	4	4	4	3	3	3	4	4	3	4	3	4	1	1	1	1	2	3	2
b204	0	0	sj150	4	2	4	5	4	4	4	4	4	4	4	4	2	4	2	2	1	4	2	4	4	2	4	4	5	4	5	2	1	1	2	4	2	1
b205	0	0	sj151	5	3	1	4	5	4	4	4	4	3	2	4	2	4	4	4	4	4	2	4	4	2	2	2	5	3	4	4	2	2	1	1	2	1
b206	0	0	sj152	4	2	2	2	2	3	2	3	1	1	2	2	2	2	3	2	2	2	2	2	2	1	4	4	4	2	4	1	1	1	1	2	3	2
b207	0	0	sj153	4	3	4	4	4	3	3	3	3	3	2	3	4	4	3	3	4	3	3	3	3	1	3	3	4	3	4	2	1	1	1	3	3	3
b208	0	0	sj154	2	2	3	2	3	2	2	3	2	2	2	3	2	2	3	3	3	4	3	3	3	1	4	4	4	4	4	1	1	1	1	3	3	2
b209	0	0	sj155	4	2	4	3	3	3	3	4	1	2	2	3	2	2	3	3	3	2	2	3	4	2	4	4	4	4	4	1	1	1	1	3	3	3
b210	0	0	sj156	4	2	3	4	3	4	4	4	3	3	1	3	4	4	3	3	3	4	4	4	3	4	4	4	4	4	4	1	1	1	1	2	3	3
b211	0	0	sj157	5	4	1	5	4	4	4	5	2	2	2	4	4	4	4	4	3	4	4	4	2	2	2	2	5	5	3	4	1	1	1	1	2	1
b212	0	1	test001	4	4	3	5	4	4	2	4	3	4	3	4	4	4	4	3	4	4	4	3	3	4	3	3	4	3	5	2	1	1	1	2	3	2
b213	0	1	test003	4	2	4	5	4	4	4	5	1	2	2	4	4	4	4	4	4	2	4	4	4	3	4	4	5	4	5	2	4	2	1	1	2	3
b214	0	1	test003a	4	3	2	4	4	4	4	5	3	4	3	4	5	5	4	4	4	2	4	4	4	2	4	2	5	4	4	2	2	2	2	2	2	2
b215	0	1	test005	5	5	5	4	5	4	4	5	4	4	4	4	5	5	4	4	4	3	5	4	3	2	5	4	5	4	5	5	5	5	5	1	2	4
b216	0	1	test007	5	4	4	2	5	4	5	5	2	2	2	4	4	4	4	4	4	3	4	3	2	1	4	2	5	4	4	1	2	1	1	1	2	2
b217	0	1	test009	4	4	4	5	4	5	5	5	4	4	4	5	4	4	2	4	4	5	4	4	4	2	2	3	5	4	5	2	2	1	1	2	2	2
b218	0	1	test010	4	4	4	3	4	5	5	5	2	2	3	5	4	4	4	4	4	5	4	5	2	2	4	1	5	5	5	4	2	2	2	1	2	2
b219	0	1	test011	4	2	3	5	3	4	4	5	4	4	2	4	4	4	3	2	2	4	4	3	3	3	3	3	5	4	4	2	1	2	4	2	2	2
b220	0	1	test012	4	2	2	4	4	5	5	5	4	4	2	5	4	4	4	4	4	2	4	4	4	2	4	2	5	4	5	2	2	2	2	2	2	2
b221	0	1	test013	4	4	4	2	4	4	5	4	3	3	2	4	4	4	4	4	4	2	4	4	4	4	4	2	3	3	2	4	4	4	4	3	3	4
b222	0	1	test019	2	2	3	4	3	4	4	5	2	2	2	4	4	4	4	4	4	3	4	4	4	2	3	3	5	4	1	4	1	2	2	2	3	4
b223	0	1	test020	4	3	3	3	4	5	5	5	3	2	3	5	3	4	4	4	4	3	3	4	4	2	2	2	5	4	1	4	4	3	3	2	4	4
b224	0	1	wl001	4	3	4	4	4	4	4	4	3	4	3	4	5	4	4	4	4	3	4	4	3	2	4	4	4	4	3	3	2	2	4	4	2	3
b225	0	1	wl003	4	2	3	2	4	5	5	4	3	4	4	4	4	4	4	5	4	4	4	4	4	4	4	4	5	4	2	2	2	3	1	2	2	2
b226	0	1	wl004	4	4	5	5	4	4	4	4	3	2	5	4	5	5	5	5	4	4	4	4	3	3	4	3	5	3	5	5	5	5	5	2	4	3
b227	0	1	wl006	5	2	2	4	4	5	5	5	3	3	4	5	3	3	4	4	4	5	3	4	2	1	4	4	5	4	4	2	1	1	1	1	2	1
b228	0	1	wl007	4	5	5	3	5	4	4	5	4	4	4	5	4	4	3	4	4	4	4	5	4	4	3	3	4	4	4	5	4	5	3	4	2	4
b229	0	1	wl009	5	2	4	4	4	5	4	4	4	3	4	4	4	4	5	4	4	4	4	5	5	4	4	4	5	5	5	2	2	2	1	4	2	2
b230	0	1	wl011	4	1	1	4	3	4	2	4	4	4	2	3	4	4	5	5	4	4	5	5	5	5	4	5	4	5	5	1	1	1	1	4	2	2
b231	0	1	wl012	4	1	1	4	3	4	4	4	2	2	2	4	3	4	4	2	4	2	4	4	4	2	3	3	4	4	5	1	1	1	1	1	3	3
b232	0	1	wl013	5	1	2	3	5	5	5	5	4	4	4	4	2	2	5	2	2	4	2	5	3	1	4	4	5	3	5	2	2	2	2	1	3	3
b233	0	1	wl015	5	3	2	4	5	5	4	4	2	2	4	5	4	4	4	4	4	4	4	5	3	2	4	3	5	4	4	1	2	1	3	2	2	1
b234	0	1	wl016	4	3	4	4	4	4	2	3	3	3	4	4	5	5	4	4	4	4	4	5	4	2	3	2	4	4	5	3	2	2	4	1	2	4
b235	0	1	wl017	4	3	2	4	4	4	4	5	3	3	4	4	4	4	5	5	5	4	5	4	3	3	3	4	4	4	4	2	1	1	1	2	3	3
b236	0	1	wl019	4	3	3	4	4	4	4	5	4	4	4	4	5	5	5	5	5	2	4	4	4	3	4	4	5	4	5	2	2	2	2	3	2	2
b237	0	1	wl020	5	4	4	4	4	5	5	5	1	1	1	2	4	5	3	3	3	5	4	2	4	2	1	4	2	3	4	4	1	2	2	1	2	2
b238	0	1	wl021	2	2	2	1	1	4	2	4	3	2	2	5	4	4	4	4	4	4	4	4	4	2	2	4	4	4	3	2	1	1	1	1	3	2
b239	0	1	wl022	4	3	3	4	4	5	3	5	4	4	4	4	4	4	3	4	3	2	4	4	4	2	4	4	5	4	4	4	3	4	3	4	2	4
b240	0	1	wl023	5	4	4	4	4	5	5	5	1	4	4	4	4	4	4	3	4	5	4	4	2	2	4	2	5	3	5	4	4	1	1	1	5	2
b241	0	1	wl024	5	5	5	5	5	5	5	5	1	1	1	5	4	5	3	4	4	5	4	5	1	2	5	1	5	3	4	5	5	4	4	2	3	4
b242	0	1	wl025	4	1	1	3	2	4	4	5	3	3	3	4	2	2	3	2	2	4	3	4	4	3	2	2	4	4	3	1	1	1	1	3	3	2
b243	0	1	wl026	5	5	5	4	5	4	4	5	3	3	4	4	4	4	4	4	4	2	4	4	4	2	5	5	5	4	3	5	5	5	5	1	4	5
b244	0	1	wl038	5	5	4	4	4	5	5	5	1	1	3	4	5	5	5	4	5	4	5	3	1	1	4	1	5	5	5	5	2	2	1	4	3	3
b245	0	1	wl040	4	2	2	4	4	4	4	5	3	3	4	4	4	4	4	4	4	3	4	4	4	2	4	4	5	4	5	2	2	2	2	3	2	2
b246	0	1	wl045	4	2	2	4	4	4	4	5	4	4	4	4	4	3	2	2	2	2	4	4	4	2	4	3	5	4	4	2	2	2	2	2	2	2
b247	0	1	wl046	4	3	5	4	3	4	4	4	1	2	2	5	4	4	4	4	4	4	4	4	4	2	3	2	5	3	3	4	1	4	4	4	2	4
b248	0	1	wl048	4	1	2	4	3	4	4	3	2	2	3	4	3	4	4	4	2	2	4	3	2	2	4	2	4	3	4	1	1	2	2	4	2	2
b249	0	1	wl049	4	2	2	4	4	4	4	5	4	4	4	4	4	4	4	4	4	2	4	4	4	4	4	4	5	4	5	2	2	2	2	3	2	2
b250	0	1	wl054	5	4	3	4	4	4	4	3	3	2	2	4	4	4	4	4	4	4	4	4	3	2	3	2	4	4	3	4	2	2	2	2	4	2
b251	0	1	wl056	2	4	4	2	4	5	5	5	3	3	2	4	4	5	4	4	4	2	5	5	2	2	4	2	5	3	4	4	2	1	1	3	2	2
b252	0	1	wl057	5	5	5	4	4	4	4	5	4	2	2	2	4	3	4	2	4	3	4	4	4	4	3	2	4	4	1	4	4	2	4	2	5	4
b253	0	1	wl061	4	4	4	4	4	4	4	5	4	4	4	4	4	4	3	4	4	4	4	4	4	3	4	4	5	4	5	3	2	2	2	2	2	2
b254	0	1	wl064	4	4	2	3	4	4	4	4	1	2	3	4	3	4	4	4	3	2	3	4	4	2	2	4	5	4	5	3	2	1	3	3	3	3
b255	0	1	wl067	4	3	3	4	4	4	4	5	4	4	4	4	3	3	4	4	4	4	4	4	4	2	4	3	5	4	5	3	2	2	2	3	2	2
b256	0	1	wl074	4	2	2	2	4	4	4	5	3	3	2	4	4	4	4	4	3	2	4	4	3	3	4	3	5	3	3	2	2	2	2	2	2	2
b257	0	1	wl079	2	2	2	3	4	4	4	4	3	3	3	4	3	3	4	4	4	4	3	4	4	4	2	4	5	4	4	2	1	1	1	4	1	2
b258	0	1	wl080	4	4	4	4	4	4	4	3	2	4	3	3	4	4	3	3	3	2	3	4	4	4	4	4	5	4	4	4	2	2	4	3	2	3
b259	0	1	wl083	3	4	1	2	3	3	4	5	4	4	3	4	4	4	4	4	4	4	4	5	4	2	3	4	5	4	5	1	1	1	1	2	1	1
b260	0	1	wl084	4	3	4	2	4	4	4	4	4	4	3	4	4	4	4	4	4	4	4	3	2	2	3	1	5	3	4	1	1	1	1	1	2	1
b261	0	1	wl085	2	2	2	4	4	4	4	5	4	4	4	4	4	4	4	4	4	2	4	4	4	3	4	4	5	4	5	2	2	2	2	3	2	2
b262	0	1	wl086	3	2	2	4	4	4	4	5	3	3	3	4	4	4	4	4	4	3	4	4	4	2	4	4	5	4	5	2	2	2	2	2	2	2
b263	0	1	wl088	4	3	2	3	4	4	4	5	4	4	4	4	4	4	4	4	4	4	4	4	4	3	4	2	5	3	5	3	2	2	2	3	2	2
b264	0	1	wl089	4	2	4	4	4	5	5	5	4	4	4	5	5	5	5	4	4	3	4	4	4	2	4	5	4	4	5	2	3	4	2	2	2	2
b265	0	1	wl090	4	2	3	4	3	4	4	4	2	2	4	4	3	4	4	4	3	2	4	4	4	1	4	4	4	4	4	2	1	1	1	2	2	2
b266	0	1	wl092	5	2	2	3	4	4	4	4	4	4	2	4	4	4	3	3	2	3	4	3	2	2	3	2	3	3	4	2	1	2	2	2	3	2
b267	0	1	wl093	4	4	4	5	4	5	5	5	4	4	4	5	5	5	5	5	5	4	5	4	4	2	4	4	5	4	5	4	4	4	3	2	2	4
b268	0	1	wl096	5	5	4	4	4	4	4	5	4	4	3	4	3	4	4	4	4	3	4	3	4	4	4	4	4	3	5	4	4	4	4	4	2	4
b269	0	1	wl097	5	4	4	3	4	2	3	3	2	2	2	2	4	2	3	3	2	2	3	3	3	2	2	2	3	4	4	4	3	4	3	2	3	3
b270	0	1	wl098	4	2	3	4	2	4	4	4	3	3	4	4	4	2	2	4	2	1	4	3	4	1	3	4	4	3	4	2	1	2	2	4	5	2
b271	0	1	wl099	4	3	3	4	4	5	5	5	3	3	4	4	3	3	4	4	4	3	4	4	3	2	4	4	5	4	5	3	3	3	3	3	2	3
b272	0	1	wl100	3	2	3	4	3	2	3	4	2	2	4	3	3	3	4	4	4	2	4	3	2	2	4	2	5	2	3	3	3	3	2	2	3	3
b273	0	1	wl101	4	4	4	4	3	4	4	5	4	4	4	4	4	4	4	4	4	4	4	4	4	2	2	4	4	4	5	1	3	3	3	4	2	4
b274	0	1	wl104	4	5	5	5	5	5	5	5	4	4	4	5	3	4	3	4	4	3	4	4	4	2	4	1	5	5	5	5	4	4	4	2	3	4
b275	0	1	wl106	5	5	5	5	4	4	4	4	3	1	4	4	4	4	4	4	4	4	5	4	4	2	4	4	5	4	5	5	4	5	4	2	2	4
b276	0	1	wl107	5	4	4	4	4	4	4	4	3	2	4	4	4	4	4	4	3	4	4	4	4	4	2	4	4	4	4	4	4	5	4	3	3	4
b277	0	1	wl109	4	4	4	4	4	4	4	4	3	3	3	4	3	4	4	4	3	4	3	4	3	1	2	2	2	4	3	3	1	2	2	3	2	2
b278	0	1	wl110	5	2	2	4	4	5	4	5	4	4	4	4	3	4	3	4	4	4	4	3	3	3	3	2	4	3	5	2	2	2	2	4	3	2
b279	0	1	wl111	4	4	4	4	4	5	5	5	3	3	4	4	5	5	3	4	4	4	4	3	3	2	3	2	5	4	5	4	4	5	4	2	2	3
b280	0	1	wl113	4	2	3	2	4	4	4	4	4	4	2	4	3	4	4	4	4	4	4	4	4	3	4	2	3	4	4	2	1	1	2	4	3	2
b281	0	1	wl114	5	4	3	4	4	4	4	4	2	2	4	4	4	4	3	4	1	3	4	4	3	2	2	2	4	4	4	4	3	2	4	2	3	3
b282	0	1	wl117	4	2	2	4	4	5	5	5	4	4	3	4	3	4	4	4	4	2	4	4	4	2	4	4	5	4	4	2	2	2	2	2	2	2
b283	0	1	wl119	4	2	2	4	2	4	4	5	4	4	3	4	4	4	4	4	4	3	4	4	4	2	4	3	5	4	4	2	2	2	2	2	2	2
b284	0	1	wl120	3	2	2	5	3	4	4	4	2	2	2	4	4	4	2	2	3	3	4	3	3	1	3	4	2	3	3	2	1	1	1	2	2	2
b285	0	1	wl121	4	2	2	4	4	5	5	4	3	3	4	5	3	4	4	4	4	2	4	4	3	3	4	4	5	3	5	2	2	2	2	4	2	2
b286	0	1	wl122	3	2	3	4	4	5	5	5	4	4	4	5	5	5	5	5	4	2	5	3	3	2	4	3	5	4	5	2	2	2	2	2	2	2
b287	0	1	wl123	4	3	3	4	3	4	4	4	3	3	3	4	4	4	4	4	4	3	4	4	4	3	3	4	4	4	5	3	2	2	1	3	3	3
b288	0	1	wl124	4	4	4	4	4	5	5	5	4	4	3	5	4	4	4	3	3	2	4	4	4	2	4	2	5	4	5	4	4	4	4	3	2	4
b289	0	1	wl126	4	2	2	4	3	4	4	5	3	3	4	4	2	2	4	4	4	4	2	4	5	4	4	4	4	4	5	2	1	2	2	2	2	2
b290	0	1	wl127	4	1	3	4	4	4	4	4	3	3	4	4	4	4	4	4	4	2	4	4	4	2	3	4	4	4	4	1	1	2	2	2	2	2
b291	0	1	wl130	2	1	4	4	4	4	4	4	4	4	4	4	3	3	4	3	4	2	4	4	4	2	2	4	4	4	2	1	1	2	2	2	2	2
b292	0	1	wl134	4	3	4	4	4	4	4	4	3	3	3	4	4	4	4	4	4	2	4	4	4	3	3	2	5	4	3	4	3	3	4	2	2	4
b293	0	1	wl135	4	5	5	4	5	4	4	3	2	2	4	4	4	4	5	4	4	3	4	3	3	3	4	4	4	4	4	5	5	5	3	3	3	4
b294	0	1	wl136	4	2	2	4	3	5	5	5	3	2	3	5	3	4	4	3	4	4	4	4	4	1	4	3	5	4	4	2	2	1	2	4	2	2
b295	0	1	wl137	4	2	2	4	3	4	4	4	3	4	4	4	3	4	4	4	4	4	3	3	3	2	3	3	4	3	5	1	1	1	1	4	4	3
b296	0	1	wl138	5	1	2	4	3	3	4	4	4	4	3	4	2	4	2	2	3	4	4	4	4	1	2	4	4	4	4	1	1	1	1	2	2	1
b297	0	1	wl139	3	5	4	2	3	5	4	4	3	3	2	4	4	4	4	4	4	5	4	3	2	2	2	1	5	3	5	5	2	1	2	4	4	2
b298	0	1	wl140	4	3	4	4	4	5	5	5	4	4	4	4	5	5	5	5	5	3	5	4	4	2	4	4	5	4	5	4	3	2	2	4	2	3
b299	0	1	wl142	4	4	4	2	4	5	5	5	3	3	3	5	4	4	5	4	4	2	4	3	2	2	4	1	5	3	4	3	1	1	3	2	3	2
b300	0	1	wl143	4	3	2	4	3	5	5	5	3	3	3	5	4	4	3	4	4	3	4	3	2	2	2	3	5	3	4	2	2	1	2	1	2	2
b301	0	1	wl145	4	2	2	4	4	4	4	5	2	2	4	4	4	4	3	3	3	4	4	4	4	3	3	3	5	4	5	2	2	2	2	2	2	2
b302	0	1	wl147	3	2	3	4	3	4	4	5	3	4	3	4	4	4	3	4	3	2	4	4	4	3	2	2	5	4	4	2	2	3	2	3	4	3
b303	0	1	wl148	5	2	4	4	4	4	4	4	3	3	3	4	4	4	4	4	4	4	4	4	4	1	3	3	4	3	4	2	2	2	2	4	2	2
b304	0	1	wl149	5	3	3	4	3	4	4	4	3	4	3	4	4	4	2	4	2	4	4	4	4	4	2	4	4	4	5	3	1	1	1	1	2	2
b305	0	1	wl151	4	2	2	4	4	5	5	5	2	2	3	4	4	4	4	4	4	3	4	4	4	2	4	2	5	4	4	2	2	2	2	2	2	2
b306	0	1	wl153	4	4	4	4	4	5	5	5	4	4	4	4	5	5	4	4	4	4	4	4	4	2	4	2	5	4	5	4	4	3	4	2	2	3
b307	0	1	wl158	2	3	4	4	3	4	4	4	4	4	3	4	4	4	4	4	4	2	4	4	4	2	4	4	5	4	2	3	2	3	4	1	2	2
b308	0	1	wl165	4	3	3	5	4	4	4	5	4	4	4	4	3	4	3	3	3	2	3	4	4	2	4	3	5	4	5	2	2	2	2	3	2	2
b309	0	1	wl167	4	4	3	4	4	4	4	5	3	3	4	4	4	4	4	4	4	2	4	4	4	3	4	4	5	4	5	3	3	3	2	3	2	2
b310	0	1	wl168	4	4	4	2	4	4	4	5	1	1	3	4	4	4	4	4	4	3	4	2	3	2	4	2	5	3	3	4	4	4	3	2	3	3
b311	0	1	wl170	4	4	3	4	4	4	4	4	3	3	4	4	4	4	4	4	4	3	4	4	4	4	3	4	4	4	4	4	2	2	2	3	4	3
b312	0	1	wl171	4	3	4	5	4	4	3	4	3	4	4	4	4	4	4	4	4	4	4	4	4	2	3	3	4	4	4	3	3	3	2	3	3	3
b313	0	1	wl172	4	2	1	4	3	4	4	4	3	4	2	4	3	4	4	3	2	2	3	4	4	2	4	2	4	4	4	2	1	1	1	4	2	2
b314	0	1	wl173	4	2	2	4	4	5	5	5	2	2	2	4	5	5	4	4	4	3	4	4	4	4	4	4	5	4	5	2	2	2	2	3	2	2
b315	0	1	wl174	5	2	2	4	2	4	4	4	4	2	3	4	2	4	4	4	4	2	2	4	4	2	4	2	5	4	5	1	1	1	2	1	2	1
b316	0	1	wl177	2	3	3	3	4	4	4	4	3	4	3	4	4	4	4	4	4	2	4	4	4	3	3	4	4	4	3	3	2	2	2	2	4	2
b317	0	1	wl181	4	3	3	3	3	4	4	4	3	3	3	4	4	4	4	4	4	2	4	4	4	2	2	2	3	3	2	2	2	2	2	2	4	2
b318	0	1	wl183	4	2	2	4	2	4	4	5	4	4	3	4	5	5	4	4	4	2	5	3	3	2	3	3	5	3	4	2	2	2	2	3	2	2
b319	0	1	wl185	4	4	3	2	4	4	4	4	2	2	2	4	3	4	3	3	3	4	4	4	4	2	3	2	2	4	5	4	1	1	1	2	2	2
b320	0	1	wl186	4	2	2	4	4	4	4	5	2	2	3	4	4	4	3	3	3	4	4	4	4	4	4	2	5	4	5	2	2	2	2	2	2	2
b321	0	1	wl187	4	2	3	4	4	5	5	5	3	3	4	4	5	5	4	4	4	2	4	4	4	2	4	3	5	4	5	3	3	2	2	2	2	2
b322	0	1	wl192	5	4	2	4	4	4	4	5	2	2	4	4	4	4	4	4	4	2	4	3	2	2	2	1	5	3	4	2	2	2	2	1	2	2
b323	0	1	wl193	4	2	2	4	3	4	4	4	4	4	4	4	3	3	4	4	4	2	3	3	2	2	4	4	5	4	4	1	1	1	1	1	2	1
b324	0	1	wl194	4	2	2	3	4	5	5	5	4	4	3	5	3	4	4	4	4	2	3	4	3	1	2	1	5	4	4	1	1	2	2	1	2	2
b325	0	1	wl195	2	2	2	4	3	4	5	5	4	4	3	4	4	4	4	3	4	2	3	4	4	2	2	4	5	3	4	1	1	1	4	1	3	2
b326	0	1	wl196	2	2	2	4	3	4	4	4	3	3	3	3	4	4	4	4	4	2	4	4	4	2	3	4	5	5	3	3	3	3	3	2	2	3
a001	1	1	a001	4	5	5	5	4	5	5	5	4	1	5	5	4	3	4	4	4	5	4	5	5	1	1	1	5	4	4	5	5	4	1	3	3	2
a002	1	1	a002	4	5	4	2	5	5	4	4	4	4	4	5	4	5	5	4	4	2	4	4	4	4	5	5	5	4	4	5	4	4	2	2	2	2
a003	1	1	a003	2	2	5	5	5	5	5	5	2	1	4	5	3	4	5	4	5	3	4	4	2	4	4	1	5	4	4	2	4	4	1	1	2	1
a004	1	1	a004	2	3	1	4	4	4	2	5	1	2	3	3	4	5	4	4	3	1	5	3	4	2	4	4	4	4	4	1	1	1	1	4	2	1
a005	1	1	n009	4	5	4	5	5	4	4	4	2	2	3	4	3	3	4	3	2	2	4	4	4	4	5	4	4	3	5	5	2	2	2	2	3	3
a006	1	1	n010	5	2	1	4	4	4	3	4	3	2	4	4	2	4	4	2	4	5	2	5	4	2	2	4	3	4	4	2	1	1	2	3	2	4
a007	1	1	n012	3	4	4	4	4	4	4	5	4	4	4	4	5	4	4	4	4	3	4	4	4	4	3	4	5	4	4	4	3	4	4	3	2	4
a008	1	1	n016	4	5	5	4	5	5	5	5	3	2	3	5	5	5	4	3	3	5	5	5	4	4	5	2	5	4	4	5	5	5	5	1	2	5
a009	1	1	n017	3	3	4	2	3	4	3	4	2	2	4	4	3	4	3	4	4	4	3	4	4	4	4	4	5	4	3	2	2	4	4	4	3	3
a010	1	1	n018	1	3	2	1	2	5	5	5	2	2	1	5	4	3	3	3	2	5	3	5	3	4	4	4	5	5	5	3	2	2	1	1	2	1
a011	1	1	n019	2	1	1	3	3	4	2	4	1	1	1	3	3	2	3	3	2	5	3	4	3	4	4	4	5	3	4	1	1	1	1	1	2	1
a012	1	1	n020	3	2	1	2	3	4	2	4	3	3	4	3	3	3	4	3	2	5	3	3	2	4	2	4	5	3	4	2	1	1	1	2	2	1
a013	1	1	n022	3	2	3	2	2	2	4	5	2	2	3	2	4	4	2	2	2	3	4	4	4	2	4	2	5	4	4	2	2	2	2	2	2	2
a014	1	1	n023	4	2	2	4	5	5	1	2	2	1	4	3	4	5	5	5	5	4	4	3	1	1	1	1	5	3	5	1	1	1	1	2	2	1
a015	1	1	n024	4	4	4	5	5	4	4	5	4	4	4	5	4	4	5	5	4	5	4	3	1	2	4	4	5	4	5	2	1	2	1	4	2	1
a016	1	1	n027	4	4	3	2	3	2	4	5	2	2	2	3	3	4	2	2	2	2	3	4	4	2	4	2	5	4	5	3	2	2	3	4	3	2
a017	1	1	n029	4	3	3	4	4	2	4	5	4	4	2	4	2	3	2	2	3	4	3	4	4	4	3	3	5	4	4	3	3	3	3	3	5	4
a018	1	1	n033	4	3	4	4	3	4	5	5	4	4	4	4	4	4	5	4	5	5	4	4	4	2	2	2	5	4	4	4	2	4	4	1	2	2
a019	1	1	n038	4	2	3	3	3	4	4	5	4	4	4	4	4	4	4	4	4	4	4	4	4	2	4	4	5	4	3	2	2	2	2	3	2	2
a020	1	1	n039	4	2	3	2	4	2	4	4	2	2	4	4	4	4	4	3	2	2	4	4	4	2	2	2	2	4	3	2	2	2	1	2	3	2
a021	1	1	n044	4	5	5	5	5	2	2	5	4	4	4	4	4	5	2	5	4	5	4	3	4	2	2	4	5	4	5	5	5	4	4	3	3	4
a022	1	1	n050	4	4	4	3	4	4	4	5	3	3	4	4	4	4	4	4	4	4	4	4	4	2	4	2	5	4	5	4	2	2	2	2	3	2
a023	1	1	n058	2	2	4	4	3	2	2	4	2	2	4	3	4	4	3	3	4	2	3	4	3	4	4	4	5	4	4	2	2	1	5	4	2	3
a024	1	1	n059	4	3	3	4	3	4	4	4	3	3	4	4	3	4	4	4	4	4	4	4	4	2	4	4	5	4	5	2	2	2	2	2	2	2
a025	1	1	n061	4	2	2	4	4	4	4	5	2	2	3	4	4	4	4	4	4	4	4	4	4	4	4	4	5	4	5	2	2	3	2	2	2	2
a026	1	1	n069	4	1	3	2	2	2	4	4	2	4	4	4	3	4	2	2	2	2	2	3	3	1	2	4	4	3	2	1	1	2	1	2	2	1
a027	1	1	n070	4	5	4	1	4	4	3	4	1	1	3	4	3	2	3	3	2	5	3	3	1	4	4	1	5	4	4	5	4	4	2	2	3	4
a028	1	1	n071	2	5	5	3	4	2	2	3	3	3	2	3	4	4	4	4	4	5	4	5	1	4	2	1	5	5	3	5	4	5	4	2	3	4
a029	1	1	n073	5	3	4	4	4	2	4	4	2	2	4	2	4	4	4	4	3	4	4	4	4	1	2	4	4	4	4	3	2	1	3	1	3	3
a030	1	1	n074	5	2	2	4	4	2	2	5	3	3	3	4	3	5	4	4	2	4	3	4	4	3	4	4	4	4	4	2	1	1	2	2	2	2
a031	1	1	n079	4	4	4	4	4	4	4	5	4	4	2	4	4	4	4	4	4	4	4	4	4	2	4	3	5	4	2	4	4	4	4	2	2	4
a032	1	1	n082	5	2	4	4	4	4	4	4	1	3	3	4	3	4	4	4	4	4	4	4	4	2	3	4	2	4	4	2	2	3	2	3	3	2
a033	1	1	n083	4	3	2	2	3	4	4	5	1	2	2	4	4	4	4	4	2	4	4	3	2	2	2	2	5	3	4	2	1	1	2	1	2	2
a034	1	1	n084	4	2	3	4	4	4	4	5	4	4	3	4	4	4	3	4	3	2	4	4	4	2	3	3	5	4	3	2	2	2	2	2	4	3
a035	1	1	n088	4	2	3	4	4	4	5	5	2	2	4	4	4	4	2	3	3	4	4	4	4	2	3	4	5	4	4	2	2	2	4	2	2	2
a036	1	1	n089	4	3	3	4	3	4	4	5	2	2	4	4	4	4	4	4	4	5	5	4	5	3	3	4	4	4	5	3	3	2	2	3	4	2
a037	1	1	n092	4	2	2	1	3	2	3	5	3	1	3	3	3	4	4	4	2	5	3	4	1	3	2	3	5	3	3	2	2	2	2	2	3	1
a038	1	1	n093	1	1	2	2	4	4	5	5	1	1	2	4	4	4	2	4	3	3	4	4	1	4	4	1	5	4	3	2	2	1	2	2	2	1
a039	1	1	n094	4	2	3	4	3	4	4	5	2	2	4	4	4	4	4	4	4	2	4	4	4	4	4	4	5	4	2	2	2	2	2	2	3	3
a040	1	1	n095	4	2	3	4	3	4	4	5	2	2	4	4	3	3	3	4	3	3	3	4	4	2	4	4	5	4	5	2	2	2	2	3	2	2
a041	1	1	n096	4	3	4	4	4	4	4	4	3	3	4	4	4	4	4	4	4	4	4	4	3	3	2	2	4	3	4	3	3	4	2	4	3	3
a042	1	1	n102	5	2	2	3	4	4	4	5	2	2	2	4	5	5	4	4	4	4	4	4	4	2	4	4	5	4	5	2	2	2	2	2	2	2
a043	1	1	n103	5	4	5	4	4	4	4	4	2	1	2	4	4	4	4	4	3	4	4	4	4	1	1	2	4	4	4	4	4	4	3	2	4	4
a044	1	1	n105	2	2	3	3	3	3	2	3	2	2	4	3	3	3	2	2	3	2	2	4	4	4	4	4	4	4	5	2	2	4	3	3	4	3
a045	1	1	n106	4	2	2	2	3	4	4	5	2	2	2	4	3	3	2	3	2	3	3	4	4	3	3	3	5	4	3	2	2	2	2	2	2	2
a046	1	1	n107	4	3	3	3	3	2	3	4	2	2	3	2	2	3	2	2	2	2	2	4	4	1	3	4	3	4	4	3	1	1	2	2	2	2
a047	1	1	n110	4	1	1	3	3	4	5	5	1	1	3	4	2	2	3	2	4	5	2	3	4	2	2	2	5	3	4	1	1	1	1	2	2	1
a048	1	1	n112	4	4	4	5	4	4	4	4	4	4	3	4	4	4	3	3	3	2	4	4	4	2	3	4	5	4	2	4	4	4	4	2	3	4
a049	1	1	n116	4	4	3	3	4	4	4	4	2	2	3	4	3	3	2	4	4	2	3	4	4	3	4	4	4	4	5	4	3	3	1	3	3	3
a050	1	1	n118	4	4	4	4	4	4	4	4	3	4	3	4	2	4	4	2	4	4	2	4	4	2	2	3	5	4	2	4	4	4	5	2	3	4
a051	1	1	n120	4	4	5	4	4	2	4	4	3	4	3	2	4	4	4	4	4	5	4	3	4	1	4	2	4	4	4	4	2	5	2	1	3	2
a052	1	1	n125	4	3	3	2	3	3	4	5	2	2	2	4	4	4	2	2	2	2	4	4	4	1	2	2	4	4	4	3	1	3	2	2	3	2
a053	1	1	n126	4	2	4	1	4	4	4	4	3	2	3	4	4	4	4	4	2	4	4	4	4	2	3	4	4	4	4	2	2	3	3	2	3	3
a054	1	1	n127	4	3	3	1	4	4	5	5	2	2	2	4	3	3	2	3	3	4	3	4	4	2	4	3	5	4	4	4	4	4	4	2	2	3
a055	1	0	sj001	4	3	3	3	3	4	4	5	3	3	3	3	4	4	3	3	3	3	3	4	4	3	3	3	4	3	3	3	3	3	3	3	3	3
a056	1	0	sj002	4	5	4	4	5	4	4	5	3	4	4	4	4	4	3	2	3	3	4	3	3	2	4	4	5	4	3	5	5	5	2	3	3	4
a057	1	0	sj003	3	1	2	4	2	3	3	3	1	1	3	3	3	3	2	1	1	1	2	1	1	1	1	4	2	3	5	1	1	1	2	1	3	3
a058	1	0	sj004	5	2	3	4	5	4	4	5	4	4	2	5	4	4	3	2	4	4	4	4	4	3	3	3	3	3	3	4	2	2	4	4	2	5
a059	1	0	sj005	5	5	5	5	5	5	5	5	5	1	1	5	5	5	5	5	5	5	5	5	3	4	5	5	5	3	1	5	5	5	3	1	3	5
a060	1	0	sj006	3	1	3	2	3	1	2	4	2	2	4	4	2	1	1	1	1	1	1	4	5	1	4	4	5	5	2	1	1	1	1	1	3	2
a061	1	0	sj007	4	2	3	2	2	4	4	4	1	1	4	4	3	4	2	2	2	1	1	4	4	1	3	5	4	4	2	2	1	1	1	2	4	1
a062	1	0	sj008	2	2	1	1	5	2	4	5	5	1	2	3	1	2	2	4	2	1	1	3	3	1	4	3	3	3	2	1	1	1	1	2	2	1
a063	1	0	sj009	4	3	4	3	3	3	3	4	3	3	4	3	4	4	4	3	3	1	4	1	3	1	3	1	3	1	5	4	1	1	1	1	5	4
a064	1	0	sj010	4	1	1	4	3	2	4	5	3	4	4	4	1	2	2	2	2	1	3	3	4	4	4	3	4	4	4	2	1	1	1	1	4	1
a065	1	0	sj011	5	3	4	5	4	1	1	2	2	2	1	3	3	4	4	4	4	4	5	4	4	1	1	2	5	2	1	5	4	4	4	4	1	5
a066	1	0	sj012	4	1	3	2	3	4	4	4	2	2	3	3	2	2	3	3	3	3	2	1	3	2	4	4	4	3	4	2	1	1	1	2	3	1
a067	1	0	sj013	5	2	3	1	4	4	4	4	4	4	5	4	4	4	2	2	3	1	4	4	5	4	4	4	4	5	5	2	1	1	1	2	1	2
a068	1	0	sj014	4	1	2	2	2	2	3	4	3	2	2	2	1	2	4	3	3	1	2	3	3	2	4	4	4	4	4	2	1	1	1	2	3	1
a069	1	0	sj015	5	4	4	4	4	4	4	5	4	4	2	3	3	3	4	5	3	4	4	2	2	1	4	4	4	4	2	4	4	4	3	5	4	4
a070	1	0	sj016	4	2	2	2	2	2	2	4	2	1	3	1	4	2	2	2	1	4	2	4	4	5	4	5	5	2	1	1	1	1	1	1	4	1
a071	1	0	sj017	4	2	2	2	2	4	3	4	3	3	3	4	2	2	3	2	3	2	2	4	4	1	4	4	4	3	4	1	1	1	1	2	2	1
a072	1	0	sj018	4	2	2	2	4	3	3	4	3	3	3	1	3	3	2	3	2	2	3	4	3	3	4	4	5	4	5	2	1	1	1	2	3	1
a073	1	0	sj019	4	1	1	2	4	4	4	4	5	5	4	4	2	3	2	3	2	1	1	3	3	1	2	4	4	4	3	1	1	1	1	1	3	1
a074	1	0	sj020	4	2	2	3	3	4	4	4	2	2	2	3	3	4	4	4	3	2	3	4	4	1	2	4	4	4	3	1	1	1	1	1	3	1
a075	1	0	sj021	2	2	1	2	1	2	3	4	2	2	2	2	1	1	2	2	2	3	1	4	3	4	4	2	4	4	4	1	1	1	1	2	3	1
a076	1	0	sj022	5	4	4	4	5	4	4	5	4	4	2	4	4	4	4	4	4	2	4	4	4	4	4	4	4	4	5	4	4	3	2	2	4	3
a077	1	0	sj023	2	2	2	1	2	4	4	4	1	2	2	1	2	2	2	2	2	1	2	3	3	2	4	4	4	3	3	1	1	1	1	1	3	1
a078	1	0	sj024	5	2	1	2	3	4	4	5	4	4	2	4	2	2	1	3	2	1	2	3	4	4	4	4	4	4	4	2	1	1	1	1	4	1
a079	1	0	sj025	4	2	2	2	3	3	3	4	3	3	2	3	2	2	2	3	2	1	2	3	3	3	4	4	4	3	4	2	1	1	1	1	3	1
a080	1	0	sj026	5	2	4	5	5	4	4	4	4	4	4	4	3	4	4	3	3	2	3	4	4	4	4	4	4	4	5	2	1	1	1	1	4	1
a081	1	0	sj027	4	2	3	5	5	4	5	5	4	4	4	5	4	4	4	3	3	1	4	5	5	2	5	5	5	5	4	2	2	2	1	2	2	4
a082	1	0	sj028	4	2	1	2	3	2	2	4	4	3	2	3	3	3	3	3	2	2	3	3	4	3	4	4	4	4	4	1	1	1	1	3	3	1
a083	1	0	sj029	4	2	2	4	3	3	3	4	3	2	2	4	3	4	3	4	4	2	4	3	4	2	3	4	4	3	4	2	1	1	1	3	3	1
a084	1	0	sj030	4	3	3	2	3	2	2	4	3	2	2	3	2	3	3	3	3	3	3	3	3	4	5	4	5	4	4	2	1	1	1	2	3	1
a085	1	0	sj031	4	2	2	3	3	3	3	4	3	2	2	3	2	2	2	2	2	1	3	3	3	3	4	4	4	3	4	1	1	1	1	1	3	1
a086	1	0	sj032	4	3	3	3	3	3	4	4	4	4	4	4	4	4	4	4	4	2	4	3	4	3	3	3	4	4	3	4	2	2	2	3	4	3
a087	1	0	sj033	4	2	1	1	3	3	3	4	3	3	2	3	3	3	3	2	2	2	2	3	4	3	4	4	4	3	3	1	1	1	1	2	2	1
a088	1	0	sj034	4	2	1	3	3	2	2	4	2	2	2	2	2	2	1	2	2	1	2	3	4	2	3	4	4	3	4	1	1	1	1	3	2	1
a089	1	0	sj035	4	2	2	4	3	4	4	4	4	4	4	4	4	4	5	3	2	1	4	3	4	1	4	4	4	4	4	2	2	2	1	1	2	2
a090	1	0	sj036	4	2	2	3	2	2	2	4	3	2	2	2	2	2	2	3	3	1	2	2	2	1	4	4	4	3	2	1	1	1	1	1	3	2
a091	1	0	sj037	4	2	1	2	2	2	2	4	2	2	1	3	2	2	2	2	2	1	2	3	4	1	4	4	4	4	4	1	1	1	1	2	3	1
a092	1	0	sj038	4	2	4	2	3	3	2	5	3	3	3	3	2	4	2	2	2	1	2	4	4	4	5	4	4	4	4	1	1	1	1	1	2	1
a093	1	0	sj039	3	2	1	2	2	3	3	3	2	2	2	2	2	2	3	3	2	1	2	3	4	1	4	4	4	3	4	1	1	1	1	2	4	1
a094	1	0	sj040	4	2	2	2	3	4	4	4	2	3	1	3	2	2	2	2	2	1	2	3	3	3	4	4	4	3	4	1	1	1	1	2	3	1
a095	1	0	sj041	5	1	2	4	4	4	4	4	4	4	4	4	3	4	3	3	4	5	3	4	4	4	4	4	4	4	3	1	1	1	1	1	2	1
a096	1	0	sj042	4	2	2	2	3	2	2	4	2	2	2	2	1	2	2	2	2	1	2	2	2	1	5	4	4	4	3	1	1	1	1	1	2	1
a097	1	0	sj043	5	1	2	4	4	2	2	5	4	4	4	4	2	4	2	2	2	4	3	4	4	4	4	4	4	4	4	1	1	1	1	1	2	1
a098	1	0	sj044	3	4	3	2	3	2	3	5	2	3	3	2	2	5	3	2	3	1	3	2	3	3	4	5	4	4	4	1	1	1	1	2	4	2
a099	1	0	sj045	5	2	4	4	4	4	4	5	4	4	2	4	4	4	3	5	4	4	4	4	4	4	4	4	4	4	4	1	1	1	1	1	4	1
a100	1	0	sj046	4	2	3	4	3	4	4	4	4	4	4	4	3	4	4	3	4	1	4	4	4	4	4	4	5	4	4	2	2	2	1	1	2	1
a101	1	0	sj047	5	5	5	4	5	4	5	4	4	4	3	4	4	4	2	3	3	1	4	5	4	4	4	4	5	4	4	4	4	4	4	1	4	4
a102	1	0	sj048	4	2	2	4	3	4	4	4	2	3	2	4	2	2	2	2	2	1	2	4	4	4	4	4	4	4	4	1	1	1	1	4	4	1
a103	1	0	sj049	4	2	2	3	3	3	3	4	2	1	1	4	2	2	2	2	2	1	3	4	4	1	4	4	4	4	4	1	1	1	1	2	3	1
a104	1	0	sj050	4	2	2	3	2	2	2	4	3	2	2	3	2	2	2	2	2	1	1	2	3	2	4	3	4	3	4	1	1	1	1	2	3	1
a105	1	0	sj051	4	2	3	1	1	4	4	5	3	3	4	4	4	5	4	4	2	4	4	4	4	3	4	4	4	4	4	1	1	1	1	1	4	4
a106	1	0	sj052	5	1	1	3	3	5	5	5	1	1	2	5	2	3	2	2	2	1	2	4	3	2	2	4	4	3	4	1	1	1	1	1	3	1
a107	1	0	sj053	5	3	2	4	4	4	4	5	1	1	2	4	2	4	3	2	4	4	3	4	3	1	4	2	2	4	4	1	1	1	1	2	3	1
a108	1	0	sj054	2	2	1	2	3	2	3	4	2	1	1	3	3	2	2	2	2	1	2	3	3	1	4	3	4	3	4	1	1	1	1	1	3	1
a109	1	0	sj055	4	2	3	3	2	3	3	5	3	2	1	3	3	3	3	3	2	1	4	3	3	1	3	4	4	3	4	1	1	1	1	1	4	1
a110	1	0	sj056	3	2	3	3	1	3	3	4	3	3	2	3	2	2	2	2	2	1	3	3	3	2	4	3	4	3	4	1	1	1	1	1	3	1
a111	1	0	sj057	2	1	1	4	2	4	4	4	4	4	2	2	2	2	2	4	2	1	2	3	3	1	1	3	5	3	3	1	1	1	1	1	1	2
a112	1	0	sj058	3	2	2	3	2	4	3	4	1	1	1	2	2	2	2	2	2	1	2	3	4	1	3	4	4	3	4	1	1	1	1	1	4	1
a113	1	0	sj059	4	1	2	4	5	4	4	5	4	4	2	4	2	4	3	2	4	4	2	4	4	1	2	2	5	4	5	1	1	1	1	1	2	1
a114	1	0	sj060	5	2	2	2	2	2	4	4	3	4	2	4	4	4	3	2	2	4	4	5	4	2	5	4	5	4	4	1	1	1	1	1	4	1
a115	1	0	sj061	4	1	3	1	4	4	4	4	4	4	4	4	3	3	3	3	3	2	3	4	4	1	4	5	5	4	2	2	2	2	2	1	2	3
a116	1	0	sj062	4	1	1	4	2	4	4	4	4	4	1	3	2	2	2	2	2	4	1	3	3	2	3	4	5	4	4	1	1	1	1	1	1	2
a117	1	0	sj063	4	2	2	2	3	4	4	4	2	2	2	4	2	2	2	2	2	1	2	3	3	1	4	4	4	3	4	1	1	1	1	2	3	1
a118	1	0	sj064	2	2	1	4	4	2	4	5	4	4	2	4	2	4	4	3	2	2	3	3	4	1	3	4	5	4	4	1	1	1	1	1	3	1
a119	1	0	sj065	4	2	4	2	4	4	4	5	3	2	4	4	5	5	3	4	4	4	4	4	4	1	3	4	5	4	4	1	1	1	1	1	2	1
a120	1	0	sj066	3	1	1	1	3	3	4	4	2	2	2	3	2	3	3	2	3	1	3	4	4	2	3	3	5	4	4	1	1	1	1	1	2	2
a121	1	0	sj067	4	2	1	2	1	3	3	4	2	2	2	2	1	1	2	2	2	1	2	3	3	1	3	4	4	3	4	1	1	1	1	1	4	1
a122	1	0	sj068	4	2	3	3	3	4	4	5	3	2	2	3	2	2	2	2	2	1	1	4	3	1	4	4	4	4	4	1	1	1	1	2	2	1
a123	1	0	sj069	4	2	3	4	4	4	4	5	2	2	3	4	4	5	4	4	4	1	4	4	4	2	4	4	5	4	4	2	1	1	1	1	2	2
a124	1	0	sj070	4	2	2	3	3	3	3	4	2	3	2	3	2	2	2	2	2	2	3	4	3	2	4	4	4	4	4	1	1	1	1	1	3	1
a125	1	0	sj071	4	2	2	3	3	2	2	4	2	3	2	2	2	2	2	2	2	1	3	3	3	1	4	4	4	4	4	1	1	1	1	3	3	1
a126	1	0	sj072	4	3	3	3	3	4	4	4	3	3	2	2	3	3	2	3	4	1	3	3	3	1	2	4	4	3	4	2	1	1	1	3	3	2
a127	1	0	sj073	4	1	4	5	4	2	4	4	3	3	2	4	2	4	2	2	5	4	2	4	4	4	4	4	5	4	3	1	1	1	1	1	2	1
a128	1	0	sj074	4	2	1	3	3	4	4	4	4	4	3	4	2	3	2	2	2	3	2	4	4	2	3	4	5	5	4	2	2	1	1	1	2	3
a129	1	0	sj075	4	2	2	3	2	3	3	3	3	2	1	1	3	3	2	2	2	1	3	4	3	2	4	2	4	3	3	1	1	1	1	1	3	1
a130	1	0	sj076	4	1	2	3	3	1	1	4	3	3	2	4	4	4	2	4	2	3	4	4	3	2	4	4	5	4	4	2	1	1	1	1	4	1
a131	1	0	sj077	3	3	3	3	4	4	4	5	4	4	2	4	4	4	3	3	3	3	4	4	3	1	5	4	5	4	4	2	2	2	2	1	3	3
a132	1	0	sj078	5	2	4	4	4	4	4	4	4	2	2	4	1	4	4	3	2	4	2	5	4	2	4	4	5	4	4	1	1	1	1	1	3	1
a133	1	0	sj079	5	2	2	4	4	4	4	4	4	4	2	4	2	4	4	4	3	3	4	5	4	2	4	4	5	4	4	1	1	1	1	1	3	1
a134	1	0	sj080	3	1	1	4	2	4	4	4	1	1	2	3	4	3	2	3	3	1	3	3	3	2	3	4	4	3	3	1	1	1	1	1	1	1
a135	1	0	sj081	3	2	2	4	3	3	3	3	3	3	1	3	2	2	2	2	2	1	3	2	3	1	4	4	4	3	4	1	1	1	1	1	3	1
a136	1	0	sj082	4	2	3	4	3	4	4	4	2	1	1	2	3	3	3	3	3	1	4	3	3	1	3	4	4	3	3	1	1	1	1	2	3	3
a137	1	0	sj083	4	2	2	3	3	2	2	4	3	3	1	3	3	2	2	3	2	1	2	4	3	4	4	4	4	2	4	1	1	1	1	2	3	1
a138	1	0	sj084	4	3	2	4	1	4	4	4	2	2	1	2	2	2	3	3	2	1	3	3	3	1	4	4	4	4	4	1	1	1	1	2	4	1
a139	1	0	sj085	4	2	2	2	2	4	4	3	4	3	1	4	2	2	1	2	4	1	2	3	3	2	4	3	4	4	4	1	1	2	1	1	3	1
a140	1	0	sj086	4	2	2	3	3	3	2	4	2	3	1	3	2	2	3	3	3	1	3	4	3	1	4	4	3	3	4	1	1	1	1	2	3	1
a141	1	0	sj087	4	1	1	4	1	4	4	4	3	3	2	3	3	2	1	1	1	1	2	4	4	1	2	4	5	4	4	1	1	1	1	1	1	1
a142	1	0	sj088	4	4	4	4	4	4	4	4	4	4	2	4	2	4	2	3	3	4	3	5	4	2	4	4	5	4	4	4	2	1	1	1	2	2
a143	1	0	sj089	4	1	2	4	4	3	3	4	4	4	2	3	2	3	3	3	3	3	3	5	4	4	2	4	5	4	3	1	1	1	1	1	2	1
a144	1	0	sj090	5	3	4	5	5	4	4	4	4	2	2	4	4	4	3	4	3	4	3	4	4	3	3	4	5	4	5	4	2	2	2	2	3	3
a145	1	0	sj091	5	3	4	5	5	2	2	4	2	2	2	4	2	4	1	2	3	4	2	3	4	1	2	2	2	4	4	1	1	1	1	1	2	1
a146	1	0	sj092	4	2	2	3	3	3	3	4	1	1	1	3	3	2	3	3	3	2	2	2	1	1	4	2	4	3	3	1	1	1	1	1	3	1
a147	1	0	sj093	5	2	4	5	5	4	2	4	4	2	1	2	2	4	4	4	3	4	2	2	4	1	4	4	5	4	3	1	1	1	1	1	4	1
a148	1	0	sj094	5	2	2	5	3	2	2	4	2	2	1	2	2	2	4	2	3	4	2	2	2	1	2	2	5	4	4	1	1	1	1	1	2	1
a149	1	0	sj095	5	1	2	3	2	3	2	4	2	2	2	3	4	4	4	2	2	4	4	2	3	1	4	2	5	3	3	1	1	1	1	1	2	1
a150	1	0	sj096	4	2	2	2	3	2	2	4	3	2	1	2	2	2	2	2	2	1	1	2	3	1	4	2	4	3	4	1	1	1	1	2	3	1
a151	1	0	sj097	5	2	4	4	4	4	4	4	2	2	2	4	4	4	4	4	3	3	4	4	4	1	4	4	5	4	4	2	1	1	1	3	2	1
a152	1	0	sj098	4	1	1	1	3	4	2	4	2	2	3	4	2	4	2	3	3	4	2	4	3	1	2	4	5	3	2	1	1	1	1	1	1	1
a153	1	0	sj099	5	1	2	5	5	4	4	5	4	4	2	4	1	2	4	1	1	1	4	4	4	4	1	3	5	1	4	1	1	1	2	3	2	3
a154	1	0	sj100	4	2	3	5	3	4	4	4	3	1	2	4	2	3	3	3	3	3	1	4	5	2	1	1	5	4	3	2	1	1	1	2	2	3
a155	1	0	sj101	4	2	2	3	3	4	4	4	2	2	3	4	3	4	3	3	3	2	3	4	2	2	2	2	5	3	4	1	1	1	1	1	3	1
a156	1	0	sj102	4	4	3	5	2	4	4	4	2	1	2	4	4	4	3	4	3	2	4	3	3	4	4	4	5	3	3	2	1	1	1	1	3	1
a157	1	0	sj103	4	4	4	3	3	4	4	4	3	3	2	4	3	4	2	3	3	4	3	4	3	2	4	4	5	4	4	4	2	2	2	2	3	2
a158	1	0	sj104	5	5	3	5	4	4	4	5	4	4	4	4	4	4	4	4	4	5	4	4	4	4	4	4	5	4	5	5	5	3	1	4	5	4
a159	1	0	sj105	5	5	5	5	5	4	4	4	4	3	2	4	4	4	5	5	5	3	5	1	3	4	5	3	5	4	2	5	4	5	2	3	4	5
a160	1	0	sj106	4	2	4	2	4	3	3	2	2	1	1	2	2	3	3	2	2	4	2	1	2	1	5	4	4	3	4	1	1	1	4	3	3	2
a161	1	0	sj107	5	2	3	2	3	4	2	4	2	2	3	3	2	4	2	2	2	4	2	2	4	1	4	4	5	4	3	1	1	1	1	1	2	1
a162	1	0	sj108	5	2	2	5	3	4	4	4	2	1	3	4	2	4	3	2	2	4	2	2	2	2	4	4	3	3	2	1	1	1	2	1	3	1
a163	1	0	sj109	5	2	2	2	3	4	4	5	3	3	2	4	2	4	2	3	2	4	2	4	2	4	4	4	5	4	4	2	2	2	2	4	2	2
a164	1	0	sj110	4	2	2	2	3	3	3	3	2	2	1	2	3	2	4	3	3	3	2	3	3	1	4	4	4	3	4	1	1	1	1	1	4	2
a165	1	0	sj111	4	1	2	4	4	2	4	5	2	4	1	4	4	4	4	4	3	2	4	4	4	1	4	4	5	4	1	1	1	1	2	1	5	1
a166	1	0	sj112	4	1	2	3	4	3	3	4	3	3	1	3	1	1	2	2	1	2	1	3	2	1	4	3	4	4	4	1	1	1	1	2	3	1
a167	1	0	sj113	3	4	3	2	3	3	3	4	3	2	1	3	2	2	4	3	3	3	2	4	3	1	5	4	4	4	4	1	1	1	2	3	3	3
a168	1	0	sj114	5	4	4	4	4	4	4	4	1	1	2	4	4	4	2	4	4	2	3	5	4	1	5	4	5	4	5	4	1	1	1	2	3	2
a169	1	0	sj115	4	2	3	3	2	2	2	4	3	2	1	2	3	3	2	2	2	1	2	4	3	1	4	1	4	4	4	1	1	1	1	2	3	2
a170	1	0	sj116	5	2	2	2	4	4	4	4	3	2	2	4	2	2	2	2	4	4	2	5	4	1	4	4	5	4	4	1	1	1	1	4	3	1
a171	1	0	sj117	4	2	2	4	3	3	3	4	2	3	1	3	2	2	2	2	2	1	3	3	4	1	4	4	4	3	4	1	1	1	1	1	3	2
a172	1	0	sj118	5	4	3	4	4	4	4	4	2	2	2	3	4	4	3	3	4	4	4	5	5	3	5	4	5	5	3	2	2	2	2	2	3	4
a173	1	0	sj119	4	2	2	4	4	4	4	4	2	2	2	4	2	4	4	3	4	4	2	5	4	1	4	4	5	4	4	2	1	1	1	2	3	1
a174	1	0	sj120	4	2	3	4	2	4	4	4	2	1	1	3	2	2	2	2	3	3	2	4	2	1	4	2	4	4	4	1	1	1	1	2	3	2
a175	1	0	sj121	4	2	4	4	3	4	4	4	2	1	1	2	2	2	2	2	3	1	3	4	4	1	4	4	4	4	4	1	1	1	1	2	4	2
a176	1	0	sj122	4	2	3	4	2	3	3	4	1	1	1	3	2	2	2	2	2	1	2	2	2	3	4	4	4	3	4	1	1	1	1	3	3	2
a177	1	0	sj123	4	2	2	3	3	4	4	5	1	4	2	4	2	4	3	2	3	2	4	4	2	1	4	2	5	4	4	1	1	1	2	1	2	1
a178	1	0	sj124	4	1	2	4	4	1	1	3	1	1	2	4	2	2	2	2	2	5	2	3	2	1	4	4	5	3	5	1	1	1	1	2	1	2
a179	1	0	sj125	5	5	5	5	5	4	4	5	2	1	3	3	4	4	4	4	4	2	4	2	2	1	1	1	5	2	1	5	5	4	5	4	4	5
a180	1	0	sj126	5	2	3	4	4	4	4	4	4	4	2	4	4	4	3	3	3	2	4	4	4	4	4	4	5	4	4	1	1	1	1	2	2	1
a181	1	0	sj127	5	4	5	5	5	4	4	5	4	4	4	4	4	4	3	3	3	4	4	5	4	2	4	4	5	5	5	4	2	2	1	2	2	2
a182	1	0	sj128	4	2	2	2	4	2	2	5	2	1	4	4	4	4	2	2	4	2	3	5	4	2	4	2	5	4	4	2	2	1	1	2	3	2
a183	1	0	sj129	4	2	2	4	5	5	5	5	4	4	4	5	4	4	4	4	4	4	4	5	2	4	4	3	5	4	5	1	1	1	1	4	2	1
a184	1	0	sj130	4	2	4	4	3	4	4	4	2	4	2	4	4	4	5	4	5	4	4	4	5	1	4	3	5	4	5	2	1	1	2	2	3	3
a185	1	0	sj131	5	5	4	4	4	5	5	5	5	4	3	5	3	5	4	4	3	4	3	4	4	4	5	4	5	5	5	5	4	4	4	5	3	4
a186	1	0	sj132	4	1	2	3	2	2	2	2	1	1	1	2	2	2	2	3	3	1	2	4	3	1	1	2	4	4	3	1	1	1	1	2	3	2
a187	1	0	sj133	4	1	1	1	1	4	4	4	4	4	2	2	2	3	4	3	2	1	3	4	4	1	1	4	5	3	4	1	1	1	1	1	1	1
a188	1	0	sj134	4	2	2	3	3	2	2	4	2	3	1	2	1	1	2	2	2	2	2	3	3	1	3	4	4	4	4	1	1	1	1	2	3	1
a189	1	0	sj135	4	2	2	3	3	1	1	4	2	2	1	4	2	3	3	3	4	3	4	3	3	1	4	3	5	3	4	1	1	1	1	2	3	4
a190	1	0	sj136	4	3	4	2	4	4	4	4	4	3	1	4	4	4	3	3	3	4	4	3	3	1	4	4	4	4	5	4	1	1	1	4	3	4
a191	1	0	sj137	4	1	1	2	2	4	4	4	1	1	2	4	2	4	2	2	2	1	2	4	4	3	2	2	5	5	3	1	1	1	1	1	2	1
a192	1	0	sj138	4	5	4	5	5	4	4	4	4	4	2	4	4	4	4	4	4	5	4	4	3	3	4	2	5	4	4	5	4	4	1	1	2	2
a193	1	0	sj139	4	2	1	4	3	4	4	4	3	3	2	4	4	4	4	4	4	1	4	4	4	2	2	4	5	4	4	1	1	1	1	1	1	2
a194	1	0	sj140	4	2	2	5	4	4	4	4	1	1	4	4	4	4	2	3	2	4	4	4	4	1	4	2	5	5	4	2	1	2	1	1	2	4
a195	1	0	sj141	4	1	1	4	4	3	4	4	3	4	1	4	4	4	2	4	4	2	3	4	4	1	2	4	5	4	3	1	1	1	1	1	1	2
a196	1	0	sj142	4	2	3	2	3	4	4	4	2	1	1	2	4	4	3	3	3	4	4	4	3	1	3	3	4	3	4	2	1	1	2	2	4	3
a197	1	0	sj143	5	1	1	4	4	4	4	4	3	3	1	4	2	4	4	4	4	2	3	4	4	1	2	4	5	3	3	1	1	1	1	1	1	2
a198	1	0	sj144	4	2	2	2	3	2	2	5	1	1	4	3	4	4	4	4	4	4	4	3	4	4	4	4	5	4	4	1	1	1	1	4	2	1
a199	1	0	sj145	4	2	3	2	4	2	2	4	2	1	1	2	2	3	3	3	4	1	3	3	2	1	4	3	4	2	3	2	2	1	2	3	3	3
a200	1	0	sj146	4	2	4	4	3	4	4	5	4	5	1	4	5	4	4	3	3	4	4	4	3	3	5	4	4	4	4	1	2	1	1	3	3	2
a201	1	0	sj147	4	2	4	2	3	2	2	2	2	2	1	2	2	2	3	2	2	2	2	4	3	3	4	3	4	4	4	1	1	1	1	3	3	2
a202	1	0	sj148	4	2	2	4	4	4	4	4	4	4	1	3	3	3	4	4	3	4	4	4	3	4	4	4	4	4	4	1	1	1	1	2	3	2
a203	1	0	sj149	4	1	2	2	4	4	4	4	4	3	2	3	1	4	4	3	2	4	2	4	4	4	4	3	4	4	4	1	1	1	1	4	3	2
a204	1	0	sj150	4	4	4	5	4	4	4	4	4	4	4	4	4	4	4	4	4	4	4	4	4	2	4	4	5	4	5	4	1	1	2	4	2	1
a205	1	0	sj151	5	3	1	4	5	4	4	5	4	1	2	4	4	4	4	4	4	4	4	5	4	1	2	2	5	3	4	4	2	2	1	2	2	1
a206	1	0	sj152	4	2	2	4	2	3	2	3	1	1	1	2	2	2	2	2	2	2	2	2	1	1	4	4	4	2	4	1	1	1	1	2	3	2
a207	1	0	sj153	4	3	4	4	4	3	3	3	2	2	1	3	2	3	3	2	4	3	3	4	4	1	3	3	4	4	4	2	2	1	1	3	3	3
a208	1	0	sj154	2	2	3	4	3	3	3	3	2	2	2	3	3	3	3	4	3	4	3	3	3	1	3	4	4	4	4	1	1	1	1	3	3	2
a209	1	0	sj155	4	2	4	4	3	3	3	4	1	2	1	3	2	2	2	2	2	2	2	4	3	1	4	4	4	4	4	1	1	1	1	3	3	3
a210	1	0	sj156	4	2	3	3	3	4	4	4	3	3	1	3	4	4	3	3	3	4	4	3	3	3	4	4	4	4	4	1	1	1	1	3	4	3
a211	1	0	sj157	5	4	2	5	5	4	4	5	1	1	2	4	2	4	3	3	3	4	2	5	2	2	2	2	5	5	3	4	1	1	1	1	2	1
a212	1	1	test001	2	3	3	5	3	2	2	4	2	4	3	3	4	4	3	3	4	4	4	3	3	4	3	3	4	3	5	2	1	1	1	1	3	2
a213	1	1	test003	2	2	4	4	4	4	4	5	2	1	2	4	4	4	3	4	4	2	4	4	4	4	4	4	5	4	5	2	4	4	1	1	2	3
a214	1	1	test003a	4	2	2	2	2	2	2	5	3	4	3	2	5	5	4	4	4	2	4	4	4	2	4	2	5	4	4	2	2	2	2	2	2	2
a215	1	1	test005	4	5	5	4	5	4	4	5	4	4	4	4	5	5	4	4	4	4	5	4	3	2	5	4	5	4	5	5	5	5	5	1	2	4
a216	1	1	test007	2	1	4	4	4	3	5	5	2	2	1	3	4	4	3	4	3	2	4	3	1	1	4	2	5	4	4	1	2	1	2	2	2	2
a217	1	1	test009	4	3	4	5	4	4	4	5	4	4	4	4	3	4	2	4	4	5	3	4	4	4	2	3	5	4	5	2	2	1	1	2	2	2
a218	1	1	test010	2	2	4	2	4	5	5	5	1	1	3	5	4	4	4	4	3	5	4	5	1	4	4	1	5	5	4	2	2	2	2	1	2	2
a219	1	1	test011	5	2	3	4	3	4	4	5	4	4	2	4	4	4	3	2	2	4	4	3	3	3	3	3	5	4	4	2	1	2	4	2	2	2
a220	1	1	test012	4	2	2	4	4	4	5	5	4	4	2	4	4	4	4	4	4	2	4	4	4	4	4	4	5	4	5	2	2	2	2	2	2	2
a221	1	1	test013	4	4	4	2	4	4	5	4	3	3	2	4	4	4	4	4	4	1	4	3	3	3	4	2	3	3	2	4	4	4	4	2	2	4
a222	1	1	test019	2	2	3	3	3	4	4	5	1	1	2	3	4	4	4	3	3	4	4	4	4	2	3	4	5	4	1	4	1	2	2	2	3	4
a223	1	1	test020	4	3	4	4	4	5	5	5	3	2	2	5	3	4	4	4	4	3	3	4	4	2	2	2	5	4	1	3	3	2	2	2	4	3
a224	1	1	wl001	4	3	3	3	3	4	4	4	3	4	2	4	3	4	4	2	2	2	3	4	4	2	4	4	4	4	3	3	2	2	4	4	2	3
a225	1	1	wl003	4	2	2	4	4	5	5	4	3	4	4	4	4	4	4	5	4	4	4	4	4	4	4	4	5	4	3	2	2	1	1	1	2	2
a226	1	1	wl004	4	4	5	5	4	4	4	4	3	2	5	4	5	5	5	5	4	4	4	4	3	3	4	3	5	3	5	5	5	5	5	2	4	3
a227	1	1	wl006	2	3	2	4	5	5	5	5	2	2	4	5	4	4	3	4	3	5	4	4	2	4	4	4	5	4	4	2	1	1	1	1	2	1
a228	1	1	wl007	3	5	5	2	4	3	3	5	2	2	4	3	4	4	3	4	4	4	4	5	4	4	3	3	4	4	4	5	4	5	3	4	2	4
a229	1	1	wl009	5	2	4	4	4	5	4	4	4	3	4	4	4	4	5	4	4	4	4	5	5	4	4	4	5	5	5	2	2	2	1	2	2	2
a230	1	1	wl011	4	1	1	2	2	2	4	5	2	4	2	3	4	4	5	5	4	4	5	5	5	5	4	5	4	5	5	1	1	1	1	1	2	2
a231	1	1	wl012	4	1	1	2	3	4	4	5	2	2	2	4	3	3	4	2	2	2	4	4	4	4	3	3	4	4	5	1	1	1	1	1	3	3
a232	1	1	wl013	5	1	2	1	3	5	5	5	4	4	4	4	2	2	5	1	2	5	1	5	2	1	4	4	5	3	5	1	1	1	2	1	3	3
a233	1	1	wl015	4	3	2	4	4	5	5	5	1	1	4	5	4	4	3	4	3	5	4	5	3	3	4	4	5	4	4	1	2	1	1	2	2	1
a234	1	1	wl016	4	3	3	5	4	4	2	3	3	3	4	4	4	5	4	2	4	1	4	4	4	2	3	2	4	4	5	3	2	2	2	1	2	3
a235	1	1	wl017	3	3	2	4	4	2	3	5	2	2	2	3	4	2	2	1	3	4	3	5	4	4	4	4	4	4	4	2	1	1	1	3	3	3
a236	1	1	wl019	4	3	3	2	3	4	4	5	4	4	4	4	5	5	5	5	5	4	5	4	4	4	4	4	5	4	5	2	2	2	2	2	2	2
a237	1	1	wl020	4	4	4	2	3	5	5	5	1	1	1	2	4	5	3	3	3	5	3	2	2	3	1	5	2	3	4	4	2	2	2	1	2	2
a238	1	1	wl021	2	2	2	1	1	1	2	4	3	2	2	5	4	4	4	4	4	4	4	2	4	5	2	4	4	4	3	2	1	1	2	1	3	2
a239	1	1	wl022	3	3	2	3	3	5	3	5	4	4	4	4	3	4	4	4	4	4	4	4	4	4	4	4	5	4	4	3	3	2	2	3	2	3
a240	1	1	wl023	4	4	4	5	4	4	5	5	1	3	4	4	4	4	4	3	3	5	4	4	1	4	4	2	5	3	5	4	4	1	1	1	5	2
a241	1	1	wl024	5	5	5	5	5	5	5	5	1	1	1	5	4	5	3	4	4	5	4	5	1	4	5	1	5	3	4	5	5	4	4	4	3	4
a242	1	1	wl025	2	1	1	1	2	2	4	5	2	2	3	3	2	2	3	2	2	4	2	3	3	3	2	2	4	3	3	1	1	1	1	2	3	2
a243	1	1	wl026	4	5	5	4	5	2	4	5	1	1	4	4	3	4	3	4	2	5	4	5	4	4	5	5	5	4	3	5	5	5	5	2	4	5
a244	1	1	wl038	2	5	4	5	5	4	5	5	1	1	3	4	4	5	5	4	5	5	5	3	1	1	4	1	5	5	5	5	2	2	1	4	3	3
a245	1	1	wl040	3	2	2	4	4	4	4	5	2	2	4	4	3	3	3	3	3	4	3	4	4	2	4	4	5	4	5	2	2	2	2	2	2	2
a246	1	1	wl045	4	2	2	3	4	4	4	5	4	4	3	4	4	4	4	4	4	3	4	4	4	2	4	3	5	4	4	2	2	2	2	3	2	2
a247	1	1	wl046	4	3	5	1	3	4	4	4	1	1	1	5	4	3	4	4	3	4	4	3	3	2	2	2	5	3	3	4	1	4	2	2	2	4
a248	1	1	wl048	4	1	2	2	2	4	4	3	2	2	3	4	1	4	1	1	2	2	4	3	2	2	4	2	4	3	4	1	1	2	1	4	2	2
a249	1	1	wl049	4	2	2	2	4	4	4	5	4	4	4	4	4	4	4	4	4	4	4	4	4	3	4	4	5	4	5	2	2	2	2	3	2	2
a250	1	1	wl054	5	4	3	2	4	4	4	3	2	2	2	4	4	4	4	4	3	4	4	4	3	2	3	2	4	4	3	4	2	2	2	2	4	2
a251	1	1	wl056	4	4	4	4	4	2	5	5	1	1	2	4	3	4	2	3	2	5	5	5	1	1	4	2	5	3	3	4	2	1	1	2	2	3
a252	1	1	wl057	5	5	5	4	4	1	3	5	2	2	2	2	3	3	3	2	2	3	4	4	4	4	4	3	5	4	1	5	4	2	5	2	5	4
a253	1	1	wl061	4	4	4	3	4	4	4	5	4	4	4	4	4	4	3	4	4	4	4	4	4	4	4	4	5	4	5	3	3	3	2	2	2	2
a254	1	1	wl064	3	1	4	2	3	4	4	4	1	2	3	4	3	4	3	3	4	4	2	4	4	2	2	4	5	4	5	1	2	1	2	2	1	2
a255	1	1	wl067	4	3	3	2	4	4	4	5	2	2	4	4	3	3	4	4	4	4	4	4	4	2	4	2	5	4	5	3	2	2	2	3	2	2
a256	1	1	wl074	4	2	2	2	4	2	4	5	3	3	2	4	4	4	3	4	3	2	4	4	3	4	4	3	5	3	3	2	2	2	2	2	2	2
a257	1	1	wl079	5	2	2	5	4	4	4	4	3	3	3	4	3	3	3	3	3	2	3	4	4	4	2	4	5	4	4	2	1	1	1	4	1	2
a258	1	1	wl080	5	4	4	4	4	3	3	3	3	4	3	4	3	4	3	3	2	4	3	4	4	4	4	4	5	4	4	4	2	2	2	1	2	4
a259	1	1	wl083	4	3	2	4	4	5	4	5	4	4	2	5	4	4	4	4	4	4	4	5	4	2	3	4	5	4	5	1	1	1	1	5	1	1
a260	1	1	wl084	5	2	3	4	4	4	4	4	1	3	1	4	4	3	3	4	3	5	3	3	1	2	3	1	5	3	4	1	1	1	1	1	2	1
a261	1	1	wl085	4	3	2	4	4	4	4	4	4	4	4	4	3	4	3	3	4	4	4	4	4	4	4	4	5	4	5	2	2	2	2	2	2	2
a262	1	1	wl086	4	2	2	4	2	4	4	5	2	2	3	4	3	2	2	2	2	4	3	3	3	2	4	3	5	4	4	2	2	2	2	2	2	2
a263	1	1	wl088	3	3	2	2	3	4	4	5	4	4	4	4	4	4	4	4	4	4	4	4	4	3	4	2	5	3	5	3	2	2	2	2	2	2
a264	1	1	wl089	4	2	3	4	4	4	5	5	2	2	2	5	5	5	5	4	4	2	4	4	4	4	4	5	4	4	5	2	2	2	4	4	2	2
a265	1	1	wl090	4	2	3	1	3	2	4	4	2	2	4	4	3	4	4	4	2	4	3	4	4	1	4	4	4	4	4	2	1	1	1	2	2	2
a266	1	1	wl092	5	2	2	1	4	2	4	4	4	4	2	4	4	4	3	3	2	3	4	3	2	2	3	2	3	3	4	2	1	2	2	2	3	2
a267	1	1	wl093	4	4	4	5	4	4	5	5	4	4	4	4	5	5	5	5	5	5	5	4	4	2	4	4	5	4	5	4	4	4	3	2	2	4
a268	1	1	wl096	4	5	4	4	4	4	4	5	4	4	3	4	3	4	4	4	4	3	4	3	4	4	4	4	4	3	5	4	4	4	1	4	2	4
a269	1	1	wl097	5	4	4	1	4	4	2	2	2	2	1	2	4	2	2	3	2	2	3	3	2	2	2	2	2	4	4	4	3	4	3	2	3	3
a270	1	1	wl098	4	2	3	4	2	4	4	4	3	2	4	4	4	2	2	4	2	1	4	3	4	1	3	4	4	3	4	2	1	2	3	4	5	2
a271	1	1	wl099	4	3	3	4	4	4	4	5	3	3	4	4	2	3	3	3	3	4	3	4	3	2	4	4	5	4	5	4	4	4	4	3	2	4
a272	1	1	wl100	4	2	3	4	3	2	2	4	4	3	4	2	2	4	3	3	2	2	3	4	1	4	4	1	5	2	3	2	2	2	1	4	2	2
a273	1	1	wl101	4	4	4	4	4	4	4	5	4	4	4	4	4	4	4	4	4	4	4	4	4	2	2	4	4	4	5	1	3	3	3	4	2	4
a274	1	1	wl104	3	5	4	5	5	4	5	5	3	3	4	5	3	4	3	3	2	3	3	4	3	3	4	1	5	5	5	5	2	2	2	2	2	2
a275	1	1	wl106	5	5	5	5	4	4	4	4	3	1	4	4	4	4	4	4	4	5	5	4	4	1	4	4	5	4	5	5	4	5	4	2	2	4
a276	1	1	wl107	5	4	4	2	4	4	4	4	3	2	4	4	4	4	4	4	3	4	4	4	4	4	2	4	4	4	4	4	4	5	4	3	3	4
a277	1	1	wl109	4	4	4	1	4	3	4	4	3	2	3	4	3	4	4	4	2	4	3	3	3	1	2	2	2	4	3	3	1	2	2	2	2	2
a278	1	1	wl110	4	2	2	4	4	4	4	5	2	2	4	4	3	4	3	4	4	4	4	3	3	4	4	2	4	3	5	2	2	2	2	4	3	2
a279	1	1	wl111	4	4	4	1	4	4	4	5	3	3	4	4	4	4	3	4	4	4	4	3	3	2	2	2	5	4	5	4	4	5	4	2	2	3
a280	1	1	wl113	4	2	3	1	4	4	4	4	4	4	2	4	3	4	4	4	4	4	4	4	4	2	4	2	3	4	4	2	1	1	2	4	3	2
a281	1	1	wl114	5	4	3	1	4	4	4	4	2	2	4	4	4	4	3	4	1	4	4	4	3	2	2	2	4	4	4	4	3	2	4	2	3	3
a282	1	1	wl117	4	2	2	4	4	2	2	4	4	4	3	2	3	4	2	3	2	3	3	4	4	2	4	4	5	4	4	2	2	2	2	2	2	2
a283	1	1	wl119	4	2	2	4	3	3	4	5	2	2	2	4	2	4	4	4	4	4	3	4	4	2	4	3	5	4	4	2	2	2	2	2	2	2
a284	1	1	wl120	4	2	2	1	3	4	4	4	2	2	2	4	3	4	2	2	2	5	4	3	3	1	3	4	2	3	3	2	1	1	1	2	2	2
a285	1	1	wl121	3	2	2	4	3	4	5	4	2	2	4	4	3	4	2	2	2	2	2	4	2	2	4	4	5	3	5	2	2	2	2	4	2	2
a286	1	1	wl122	4	3	3	4	3	4	5	5	3	3	4	4	5	4	5	4	4	3	4	3	2	2	4	4	5	4	5	3	2	2	2	3	2	2
a287	1	1	wl123	4	3	3	2	3	4	4	4	2	2	3	4	4	4	4	4	4	3	4	4	4	3	3	4	4	4	5	3	2	2	1	3	3	3
a288	1	1	wl124	4	4	4	4	4	4	4	5	4	4	3	4	4	4	4	3	3	4	4	4	4	2	4	2	5	4	5	4	4	4	4	3	2	4
a289	1	1	wl126	4	2	2	2	3	2	2	5	2	2	4	2	2	2	4	4	4	4	2	4	5	4	4	4	4	4	5	2	1	2	2	2	2	2
a290	1	1	wl127	5	1	3	1	4	2	2	4	1	1	4	2	4	4	4	4	2	4	4	4	4	2	4	4	4	4	4	1	2	2	4	2	2	2
a291	1	1	wl130	2	1	4	4	4	4	4	4	4	4	4	4	3	3	4	3	4	2	4	4	4	4	2	4	4	4	2	1	1	2	3	4	2	2
a292	1	1	wl134	4	4	4	4	4	4	4	4	2	2	3	4	2	2	2	3	3	2	2	4	4	3	2	2	5	4	3	4	4	3	4	2	2	4
a293	1	1	wl135	4	5	5	4	5	4	4	2	2	2	4	4	4	4	4	4	4	3	4	3	3	3	4	4	4	4	4	5	5	5	3	3	3	4
a294	1	1	wl136	4	2	2	4	4	3	5	5	3	1	2	5	3	4	3	3	1	4	3	4	3	1	4	3	5	4	3	2	2	1	2	4	2	2
a295	1	1	wl137	4	2	2	4	3	4	4	4	2	4	4	4	3	4	2	4	2	4	3	3	3	2	3	3	4	3	5	1	1	1	1	4	4	3
a296	1	1	wl138	5	1	2	4	3	3	4	4	4	4	3	4	2	4	2	2	3	4	4	4	4	1	2	4	4	4	4	1	1	1	1	2	2	1
a297	1	1	wl139	3	5	4	1	3	4	3	4	1	1	1	4	4	4	3	4	1	5	4	3	1	4	2	1	5	3	5	5	2	1	2	4	3	2
a298	1	1	wl140	4	4	4	4	4	5	5	5	4	4	4	4	5	5	4	4	4	3	5	4	4	2	4	4	5	4	5	4	3	2	2	4	2	3
a299	1	1	wl142	4	2	3	1	2	4	5	5	2	1	2	4	4	2	3	4	2	2	3	3	1	1	4	1	5	3	2	2	1	1	1	4	2	1
a300	1	1	wl143	4	1	2	2	2	4	4	4	2	2	2	4	3	4	2	4	2	3	3	3	1	3	2	1	3	3	3	1	1	1	2	1	2	1
a301	1	1	wl145	4	2	2	4	3	4	4	5	2	2	4	4	3	3	2	2	2	4	3	4	4	2	3	3	5	4	5	2	2	2	2	2	2	2
a302	1	1	wl147	4	1	3	4	3	4	4	5	2	4	3	4	4	3	2	3	3	2	3	4	4	2	2	2	5	4	4	2	2	2	2	3	4	3
a303	1	1	wl148	5	2	4	4	4	4	4	4	3	3	3	4	4	4	4	4	2	3	4	4	4	1	3	3	4	3	4	2	2	2	2	4	2	2
a304	1	1	wl149	5	3	3	4	3	4	4	4	3	4	3	4	4	4	2	4	2	4	4	4	4	4	2	4	4	4	5	3	1	1	2	1	2	2
a305	1	1	wl151	4	2	2	2	3	4	3	5	1	1	3	4	4	4	4	4	2	4	4	4	4	2	4	2	5	4	4	2	2	2	2	2	2	2
a306	1	1	wl153	4	4	4	4	4	4	5	5	4	4	4	4	4	4	3	3	4	4	4	4	4	2	4	2	5	4	5	4	3	3	3	2	2	3
a307	1	1	wl158	4	3	4	4	4	4	4	4	4	4	3	4	3	4	4	3	3	2	4	4	4	4	4	4	5	5	2	4	1	1	4	1	2	2
a308	1	1	wl165	4	2	2	3	3	3	4	5	4	4	4	3	2	3	2	2	2	3	2	4	4	2	4	3	5	4	5	2	2	2	2	3	2	2
a309	1	1	wl167	4	2	2	4	3	4	2	5	2	2	4	3	3	3	3	3	3	4	3	4	4	2	4	4	5	4	5	2	2	2	2	2	2	2
a310	1	1	wl168	4	4	4	2	3	3	3	5	1	1	3	4	3	2	2	2	2	3	3	2	3	2	4	2	5	2	4	4	4	4	4	2	3	3
a311	1	1	wl170	5	4	3	4	4	2	2	4	3	4	3	2	4	4	4	4	3	2	4	4	4	4	3	4	4	4	4	4	2	2	2	3	4	3
a312	1	1	wl171	4	4	4	5	4	4	3	4	3	4	4	4	4	4	4	4	4	5	4	4	4	2	3	2	4	4	4	4	3	3	2	3	3	3
a313	1	1	wl172	4	2	1	1	3	4	4	4	3	4	2	4	3	4	4	3	2	2	3	4	4	2	4	2	4	4	4	2	1	1	1	4	2	2
a314	1	1	wl173	3	2	2	2	3	4	4	5	2	2	2	4	5	5	3	3	3	3	4	4	4	4	4	4	5	4	5	2	2	2	2	3	2	2
a315	1	1	wl174	4	2	2	3	3	2	4	5	4	1	2	4	3	4	3	4	2	4	3	4	4	3	4	2	5	4	4	1	1	1	2	1	2	2
a316	1	1	wl177	4	2	2	2	2	2	3	4	1	2	3	3	2	2	2	2	2	4	2	3	4	2	2	3	2	3	3	2	1	1	2	1	4	2
a317	1	1	wl181	4	3	3	4	3	4	4	4	2	3	3	4	3	2	2	2	2	4	3	4	4	2	2	2	3	3	2	2	1	2	2	2	4	2
a318	1	1	wl183	4	2	2	2	2	4	4	5	4	4	2	4	4	5	3	3	3	3	5	3	3	2	3	3	5	3	4	2	2	2	2	3	2	2
a319	1	1	wl185	5	3	3	2	4	4	2	4	2	2	2	4	3	4	3	3	3	4	4	4	4	2	3	2	2	4	5	3	1	1	1	2	2	2
a320	1	1	wl186	4	2	2	2	3	2	3	5	2	2	3	3	3	3	2	2	2	4	3	4	4	4	4	2	5	4	5	2	2	2	2	2	2	2
a321	1	1	wl187	4	2	2	4	3	3	3	5	2	2	4	3	5	5	4	4	3	3	4	3	3	2	4	3	5	4	5	2	2	2	2	3	2	2
a322	1	1	wl192	4	2	2	3	1	2	4	5	1	1	2	2	4	4	2	4	2	4	4	3	1	4	2	1	3	3	4	1	1	1	2	1	2	1
a323	1	1	wl193	4	2	2	1	2	4	4	4	2	2	4	4	3	3	3	2	3	4	3	3	1	3	3	1	2	4	4	1	1	1	1	1	2	1
a324	1	1	wl194	2	1	2	4	3	3	5	5	2	2	3	4	3	4	2	2	4	4	3	4	3	1	2	1	5	4	3	1	1	1	1	1	2	1
a325	1	1	wl195	2	2	2	2	3	2	3	4	4	3	2	3	4	4	2	3	2	4	3	5	4	2	2	4	5	3	3	1	1	1	1	1	2	1
a326	1	1	wl196	4	2	3	4	3	3	3	4	3	3	3	3	3	3	2	2	2	2	3	4	4	1	3	4	5	5	3	2	2	2	3	2	2	3

## Sheet: Data_Note
Variable	Description
ID	The IDs "bXXX" and "aXXX" refer to samples before and after the earthquake, respectively. "b001" and "a001" refer to the same household surveyed for the same question before and after the earthquake, respectively.
quake	0: before earthquake in 2000s; 1: after earthquake in 2010
reserve	0: outside the reserve (i.e., Sanjiang Township); 1: inside the reserve (i.e., Wolong Nature Reserve)
